# Supplementary material for: Transcriptional Profiling of Myceliophthora thermophila on Galactose and Metabolic Engineering for Improved Galactose Utilization
Source: Front Microbiol. 2021 Apr 28;12:664011. doi: 10.3389/fmicb.2021.664011 (PMC8113861; doi:10.3389/fmicb.2021.664011)
Supplement: Supplementary file 1 [file Data_Sheet_1.xlsx]

## Sheet: Table S1
Table S1. Primers used for the genetic manipulation in M. thermophila.
Name	Prime sequence (5’-3’)	Notes
Construction of expression vector
Peif-gal2-F	TTGGCTGACTTGAAGTAATCTCTGCAGATCTTTAATTAACACAGCAGTTCGCACGCTCC	Cloning of Peif
Peif-gal2-R	GTGAAACAACAGGCATATTGTTCTCCTCAACTGCCATCTTGTTGTTGTTGTTGTGTTG	Cloning of Peif
Gal2-F	TCCATTGTCATTGGTGTAGTCTTCTTTGCCTCCACTTTCTTTAGTT	Cloning of gal-2
Gal2-R:	TCAAGCTGTTTGATGATTTCAGTAACGTTAAGTGGATCTTATTCTAGCATGGCCTTGT	Cloning of gal-2
Pap-F	TTGCAGTTGGCTGACTTGAAGTAATCTCTGCAGATCTAATTCGCGGCCGCGGATCCA	Cloning of Pap
Pap-R	TTGGCACCACAGGGGCGCCAACAGCCCTGTGCATGTTGACGGTTGTGTATGGAAG	Cloning of Pap
SsglaDH-F	CCGTACTTCACTCAATCTTCCATACACAACCGTCAACATGAAGGCCATCATCGTCAAG	Cloning of Ssgaldh
SsglaDH-R	CAAGCTGTTTGATGATTTCAGTAACGTTAAGTGGATCCCTACTCCCAGAGAATGCGGAT	Cloning of Ssgaldh
PsglaDH-F	TTCACTCAATCTTCCATACACAACCGTCAACATGCAGCCCATTCGACTCGGT	Cloning of Psgladh
PsglaDH-R	TGTTTGATGATTTCAGTAACGTTAAGTGGATCCCTAGTCGTAAAAAGGCTCGAC	Cloning of Psgladh
Ppdc-F	GCAGTTGGCTGACTTGAAGTAATCTCTGCAGATCTCATTCGATATGCAACCCGATC	Cloning of Ppdc
Ppdc-R	GGAGGGACGCGGAAGTACTCGATAGACTTGATCATGTCTGTTGTTGGCGATGTTTG	Cloning of Ppdc
Angdh-F	CCTTGTGACCACAAACATCGCCAACAACAGACATGATCAAGTCTATCGAGTACTTC	Cloning of Angdh
Angdh-R	CTGTTTGATGATTTCAGTAACGTTAAGTGGATCCCTACCACTCCCGGATCCCTCCA	Cloning of Angdh
Pcyc-F	GCAGTTGGCTGACTTGAAGTAATCTCTGCAGATCTAGCAGTCCTGATCTTGGCCAT	Cloning of Pcyc
Pcyc-R	GCGTAGACTCCGGGGCGGAGCGGGGTAAAAGGCATCTTGACGGTTGGGGTAGTGAG	Cloning of Pcyc
AnKdg-F	GACACTCAATCCTCTCACTACCCCAACCGTCAAGATGCCTTTTACCCCGCTCCG	Cloning of Ankdg
AnKdg-R	GCTGTTTGATGATTTCAGTAACGTTAAGTGGATCCCTAAGCAATATCCGGCAACGA	Cloning of Ankdg
Ptef-F	AGTTGGCTGACTTGAAGTAATCTCTGCAGATCTCATGTACCTTGACGTCCTCCGAG	Cloning of Ptef
Ptef-R	TGTGCCCCAGTCGAGAGCTATGAGTTGGGCGAGCATTTTGACGGTATTTGTGTTCTG	Cloning of Ptef
Pfkdgk-F	TAACTTCACGAACCACACACAATTCGAACAAGATGCTCGCCCAACTCATAGCTC	Cloning of kdgk
Pfkdgk-R	CAACTACAGCCCGGGGAGGGGGGGGCCGACCGATCTATCAGCGGGAGGAGGAGTC	Cloning of kdgk
Tgpd-F	TCATCGACTCCTCCTCCCGCTGATAGATCGGTCGGCCCCCCCCTCCCCGGGCTGTA	Cloning of Tgpd
Tgpd-R	AAGCTGTTTGATGATTTCAGTAACGTTAAGTGGATCCTGGACCCGCACCACAAGCGCA	Cloning of Tgpd
Construction of sgRNA expressing plasmids
U6p-F	AGGATCGGTGGAGTGAAGTTCGGAA	Cloning of U6 promotor
U6-GalK-R	CTAGCTCTAAAACGCTTGTTCCATCGTTTGGTCGAGGAAAGAAAGAAAAGAAGAG	Cloning of U6 promotor
gRNA-gGalK-F	TATTTCTAGCTCTAAAACTGACATCTGCTGCGTTTGGCGAGGAAAGAAAGAAAAGAAG	Galk-gRNA5’
gRNA-R	AAAAAGCACCGACTCGGTGCCACTT	gRNA3’
Donor DNA construction
DgGalk-5’-F	AGTGGGCGCTTACACAGTACACGAGGACTTTCGGTGTCTGGGTAGGTCATC	gGalk-upstream
DgGalk-5’-R	CAAAAAATGCTCCTTCAATATCAGTTAACGTCGTTAGCAGGGCATCGGAGGTGTAG	gGalk-upstream
Neo-F	CGACGTTAACTGATATTGAAGGA	Cloning of PtrpC-neo
Neo-R	TCAGAAGAACTCGTCAAGAA	Cloning of PtrpC-neo
DgGalk-5’-F	GCCTTCTATCGCCTTCTTGACGAGTTCTTCTGATACGCAAGAAGCACGGAGATG	gGalk-downstream
DgGalk-5’-R	CATGTGATTGTAATCGACCGACGGAATTGAGGATGGCTTCGCTGTAGACGTGCTG	gGalk-downstream
PCR analysis of gene disruption
gGalK_orf-F	TCCTGTCCCAATCGCCCATTCTT	Detecting galK disruption
gGalK_orf-R	AAGGGCACTGGCAGTGACAA	Detecting galK disruption

## Sheet: Table S2
Table S2. The profiles of RNA-seq reads mapped to the genome of M. thermophila and the differential expression analysis.
		NoC					Glucose					Galactose
GeneID	Description	WT-NoC_reads_1	WT-NoC_RPKM_1	WT-NoC_reads_2	WT-NoC_RPKM_2	WT-NoC_RPKM_Aver	WT-Glu_reads_1	WT-Glu_RPKM_1	WT-Glu_reads_2	WT-Glu_RPKM_2	WT-Glu_RPKM_Aver	WT-Gal_reads_1	WT-Gal_RPKM_1	WT-Gal_reads_2	WT-Gal_RPKM_2	WT-Gal_RPKM_Aver	∆galK-Gal_reads_1	∆galK-Gal_RPKM_1	∆galK-Gal_reads_2	∆galK-Gal_RPKM_2	∆galK-Gal_RPKM_Aver	OEgal2-Gal_reads_1	OEgal2-Gal_RPKM_1	OEgal2-Gal_reads_2	OEgal2-Gal_RPKM_2	OEgal2-Gal_RPKM_Aver	OEgal2∆galK-Gal_reads_1	OEgal2∆galK-Gal_RPKM_1	OEgal2∆galK-Gal_reads_2	OEgal2∆galK-Gal_RPKM_2	OEgal2∆galK-Gal_RPKM_Aver	p-adj (WT Vs ∆galK)	p-adj (OEgal2 Vs OEgal2∆galK)
Mycth_100011		80	1.92337	41	1.02298	1.47318	7	0.182637	7	0.183168	0.182903	23	0.517244	20	0.463201	0.490223	585	13.5899	775	18.4486	16.0192	87	2.19562	71	1.7955	1.99556	1039	27.4596	1092	26.7232	27.0914	2.03934e-63	1.98256e-65
Mycth_100068		15	0.913861	29	1.83356	1.37371	1	0.0661159	1	0.0663082	0.066212	4	0.227952	5	0.293444	0.260698	2	0.117735	10	0.603221	0.360478	1	0.0639518	4	0.256331	0.160141	8	0.535777	12	0.744154	0.639965	0.762922	0.136442
Mycth_100089		13	0.590833	6	0.282996	0.436915	7	0.345252	8	0.395722	0.370487	16	0.680199	39	1.70747	1.19383	14	0.614802	19	0.854994	0.734898	42	2.00371	25	1.19513	1.59942	198	9.89217	196	9.06714	9.47965	0.526058	1.97076e-12
Mycth_100127		4286	680.866	3554	585.916	633.391	2931	505.292	2707	468.032	486.662	3087	458.712	2617	400.479	429.595	2030	311.595	1912	300.736	306.166	2290	381.864	2670	446.142	414.003	2862	499.786	3849	622.372	561.079	0.0166489	0.00256059
Mycth_100290		1110	29.2068	868	23.7022	26.4545	583	16.6474	603	17.2686	16.958	565	13.906	722	18.3005	16.1033	538	13.6782	556	14.4852	14.0817	884	24.4161	1005	27.815	26.1156	307	8.87982	334	8.9454	8.91261	0.749671	2.71882e-12
Mycth_100400		5	0.223069	1	0.0462995	0.134684	2	0.0968312	1	0.0485564	0.0726938	0	0	0	0	0	6	0.258646	0	0	0.129323	1	0.0468308	0	0	0.0234154	13	0.637553	20	0.908219	0.772886	0.247031	0.00564818
Mycth_100401		24	0.669865	15	0.434486	0.552175	17	0.514922	19	0.577175	0.546049	6	0.156647	10	0.26887	0.212758	10	0.269688	14	0.386894	0.328291	7	0.205087	6	0.176149	0.190618	9	0.276136	17	0.482967	0.379552	0.551293	0.306882
Mycth_100435		31	3.213	19	2.04367	2.62834	68	7.64848	99	11.1677	9.40808	41	3.97491	40	3.9937	3.98431	59	5.90863	39	4.00223	4.95543	56	6.09258	53	5.778	5.93529	53	6.03851	53	5.59136	5.81494	0.477535	0.787512
Mycth_100489		710	16.4645	481	11.5756	14.02	255	6.41721	273	6.89017	6.65369	688	14.9235	646	14.4307	14.6771	439	9.83647	379	8.70194	9.26921	414	10.0775	443	10.8055	10.4415	225	5.73557	192	4.53193	5.13375	0.00564224	0.000709291
Mycth_100518		210	14.9981	205	15.1942	15.0961	0	0	0	0	0	0	0	0	0	0	0	0	0	0	0	4	0.299875	3	0.225367	0.262621	0	0	0	0	0	NA	0.201462
Mycth_100519	Polyphosphatidylinositol phosphatase, dephosphorylates multiple phosphatidylinositols; involved in trans Golgi network-to-early endosome pathway; hyperosmotic stress causes translocation to actin patches; contains Sac1 and 5-ptase domains	781	12.4184	758	12.5081	12.4633	689	11.8892	607	10.5047	11.1969	1166	17.3424	955	14.628	15.9852	1010	15.5175	1099	17.3022	16.4099	799	13.336	1060	17.7286	15.5323	1121	19.5941	1118	18.0946	18.8444	0.477069	0.030097
Mycth_100541		1634	283.413	1130	203.401	243.407	7	1.3176	8	1.5102	1.4139	17	2.7581	16	2.67333	2.71572	9	1.50833	10	1.71733	1.61283	12	2.1848	11	2.00684	2.09582	30	5.71996	34	6.00259	5.86128	0.559019	0.0223958
Mycth_100566		0	0	0	0	0	0	0	0	0	0	0	0	0	0	0	0	0	0	0	0	0	0	0	0	0	0	0	0	0	0	NA	NA
Mycth_100589		378	13.1126	356	12.8161	12.9643	166	6.24917	106	4.00204	5.1256	217	7.04127	238	7.95317	7.49722	330	11.0611	323	11.094	11.0775	282	10.2686	253	9.23145	9.75001	453	17.2743	519	18.3256	17.7999	0.00395935	7.41155e-06
Mycth_100608		10	0.45207	8	0.375322	0.413696	6	0.294356	6	0.295212	0.294784	7	0.296004	4	0.174193	0.235099	32	1.39779	31	1.38757	1.39268	22	1.04398	25	1.18877	1.11637	18	0.894505	16	0.736237	0.815371	0.00196313	0.752389
Mycth_100654	Protein kinase, phosphorylates the alpha-subunit of translation initiation factor eIF2 (Sui2p) in response to starvation; activated by uncharged tRNAs and the Gcn1p-Gcn20p complex; contributes to DNA damage checkpoint control	1255	13.7628	1123	12.7805	13.2716	783	9.31837	729	8.70096	9.00967	1212	12.4325	1265	13.3634	12.898	734	7.77756	828	8.99041	8.38398	772	8.88674	843	9.72392	9.30533	478	5.76228	583	6.50763	6.13495	0.00176648	0.0539309
Mycth_100744		837	16.0397	941	18.714	17.3768	790	16.4291	591	12.3264	14.3777	1263	22.6395	1379	25.4566	24.048	653	12.0912	843	15.995	14.0431	486	9.77619	612	12.336	11.0561	463	9.75339	448	8.73857	9.24598	0.000153088	0.787149
Mycth_100777	Protein that inhibits activation of Gcn2p, an eIF2 alpha subunit protein kinase, by competing for Gcn1p binding, thus impacting gene expression in response to starvation; has sequence and functional similarity to the mouse IMPACT gene	477	34.7981	557	42.1697	38.4839	381	30.1633	377	29.9334	30.0484	442	30.1616	422	29.6562	29.9089	312	21.9926	266	19.2135	20.6031	335	25.6535	433	33.226	29.4397	294	23.5771	245	18.1926	20.8848	0.066442	0.28373
Mycth_100809	Plasma membrane protein of unknown function; truncation and overexpression suppresses lethality of G-alpha protein deficiency	1912	31.7381	2026	34.9012	33.3197	1222	22.0131	1063	19.2046	20.6088	1076	16.707	1006	16.0863	16.3967	871	13.97	1098	18.0461	16.0081	1938	33.7684	2363	41.2581	37.5133	838	15.2912	872	14.7334	15.0123	0.738051	1.89868e-10
Mycth_100838	Putative protein of unknown function; has sequence or structural similarity to lipases	122	6.62535	89	5.01588	5.82061	50	2.9467	66	3.90095	3.42383	83	4.2162	69	3.60964	3.91292	349	18.313	303	16.2922	17.3026	59	3.36329	76	4.34125	3.85227	1334	79.636	1054	58.2615	68.9488	9.42173e-17	1.97631e-63
Mycth_100975		229	27.412	163	20.2489	23.8304	96	12.4708	75	9.77112	11.1209	135	15.1159	180	20.756	17.9359	87	10.0626	110	13.0372	11.5499	71	8.92127	106	13.3464	11.1338	144	18.9484	119	14.4992	16.7238	0.148458	0.0485787
Mycth_101019		362	72.3907	507	105.218	88.8044	318	69.011	400	87.0587	78.0349	337	63.0374	385	74.1654	68.6014	490	94.6795	365	72.2695	83.4745	451	94.6705	352	74.0405	84.3555	360	79.1374	369	75.1092	77.1233	0.0985552	0.88464
Mycth_101105		1131	23.3025	1104	23.6057	23.4541	597	13.3484	614	13.7685	13.5585	1407	27.1161	1414	28.0643	27.5902	622	12.3827	786	16.0343	14.2085	696	15.0526	844	18.2909	16.6717	143	3.23877	141	2.957	3.09788	4.89293e-07	1.04802e-23
Mycth_101107	Putative dityrosine transporter, required for spore wall synthesis; expressed during sporulation; member of the major facilitator superfamily (DHA1 family) of multidrug resistance transporters	243	8.71407	189	7.03372	7.87389	88	3.42464	126	4.91772	4.17118	163	5.4676	205	7.08166	6.27463	213	7.3804	308	10.9359	9.15813	179	6.73801	162	6.11058	6.42429	127	5.00638	128	4.67216	4.83927	0.0235526	0.514964
Mycth_101172		149	5.13727	140	5.00936	5.07332	29	1.08508	25	0.938133	1.01161	36	1.16103	33	1.09604	1.12853	69	2.29869	73	2.49205	2.39537	166	6.00784	137	4.96843	5.48813	60	2.27406	41	1.43887	1.85647	0.0139509	0.000693651
Mycth_101222		3	0.142043	5	0.245684	0.193864	1	0.0513826	0	0	0.0256913	1	0.0442887	2	0.091221	0.0677549	0	0	0	0	0	2	0.0994014	7	0.348617	0.224009	8	0.416384	6	0.289163	0.352773	0.552142	0.597329
Mycth_101224	NADP-cytochrome P450 reductase; involved in ergosterol biosynthesis; associated and coordinately regulated with Erg11p	221	3.47504	278	4.5365	4.00577	83	1.41632	78	1.33487	1.3756	64	0.941329	63	0.954276	0.947803	102	1.54972	165	2.56885	2.05929	24	0.396134	27	0.446564	0.421349	302	5.22011	164	2.62485	3.92248	0.00157507	2.0503e-14
Mycth_101261	Mitochondrial beta-keto-acyl synthase with possible role in fatty acid synthesis; required for mitochondrial respiration	239	2.24695	222	2.16599	2.20647	75	0.765196	72	0.736725	0.750961	169	1.48619	191	1.72979	1.60799	37	0.33611	63	0.586439	0.461275	170	1.67767	184	1.81955	1.74861	70	0.723432	109	1.04307	0.883251	3.84e-06	0.0302052
Mycth_101321		94	3.18921	87	3.06325	3.12623	14	0.515466	17	0.627744	0.571605	32	1.01555	25	0.817074	0.91631	25	0.819561	8	0.26874	0.544151	26	0.925961	26	0.927857	0.926909	17	0.634029	15	0.518011	0.57602	0.487405	0.535767
Mycth_101345		329	21.2634	317	21.262	21.2627	45	3.15622	45	3.1654	3.16081	69	4.17139	70	4.35814	4.26477	120	7.49384	128	8.19097	7.8424	47	3.18859	45	3.05916	3.12388	124	8.80976	119	7.82847	8.31911	0.00642585	3.05613e-05
Mycth_101354		13	0.517498	24	0.991482	0.75449	5	0.215999	4	0.173302	0.194651	3	0.111707	3	0.115041	0.113374	0	0	5	0.197071	0.0985356	7	0.292501	18	0.753686	0.523093	2	0.0875186	3	0.121557	0.104538	0.967302	0.137833
Mycth_101394		921	38.1829	856	36.8291	37.506	515	23.1704	387	17.4622	20.3163	1377	53.3995	1301	51.958	52.6788	958	38.3761	1042	42.7725	40.5743	1184	51.5258	1123	48.9713	50.2485	1407	64.1222	1721	72.6244	68.3733	0.112027	0.00151922
Mycth_101399		653	15.9248	558	14.1222	15.0235	170	4.49911	168	4.45911	4.47911	403	9.19305	401	9.42043	9.30674	412	9.7083	523	12.6284	11.1684	342	8.75488	355	9.10628	8.93058	183	4.90587	208	5.16317	5.03452	0.0964726	0.0109163
Mycth_101406		1137	44.9454	1082	44.3874	44.6664	414	17.76	351	15.1011	16.4306	698	25.8092	859	32.7103	29.2597	404	15.4309	476	18.6303	17.0306	344	14.274	621	25.8207	20.0474	29	1.26017	55	2.21299	1.73658	0.00066034	5.47697e-17
Mycth_101411	Mitochondrial tryptophanyl-tRNA synthetase	3510	75.4265	3651	81.4211	78.4238	3181	74.1818	3430	80.2212	77.2015	3630	72.9655	4100	84.8724	78.919	3769	78.2579	3888	82.7238	80.4909	1920	43.3093	2160	48.8228	46.0661	2988	70.5833	3277	71.678	71.1307	0.345127	5.02023e-07
Mycth_101506		238	8.22252	279	10.0032	9.11288	120	4.49911	162	6.09146	5.29528	124	4.00723	181	6.02383	5.01553	323	10.7824	295	10.0911	10.4368	326	11.8225	245	8.90321	10.3629	367	13.938	405	14.2422	14.0901	1.0216e-05	0.0288746
Mycth_101575		59	2.05928	55	1.99221	2.02575	43	1.62873	61	2.31725	1.97299	109	3.55865	111	3.7321	3.64537	122	4.11443	116	4.00876	4.06159	62	2.27154	61	2.23948	2.25551	392	15.0403	360	12.7897	13.915	0.484167	3.6939e-24
Mycth_101588	Phosphatidylinositol 3-phosphate (PI3P) phosphatase; involved in various protein sorting pathways, including CVT targeting and endosome to vacuole transport; has similarity to the conserved myotubularin dual specificity phosphatase family	664	13.934	529	11.5205	12.7273	815	18.5602	765	17.4722	18.0162	883	17.3326	1028	20.781	19.0568	862	17.4784	929	19.3024	18.3904	700	15.4195	733	16.1795	15.7995	1680	38.7545	1853	39.58	39.1673	0.764702	9.44562e-19
Mycth_101623	Heat shock protein that is highly induced upon stress; plays a role in SRP-dependent cotranslational protein-membrane targeting and translocation; member of the HSP70 family; cytoplasmic protein that concentrates in nuclei upon starvation	22	0.642529	25	0.757737	0.700133	20	0.633895	19	0.603951	0.618923	4	0.109276	19	0.534552	0.321914	29	0.818378	27	0.780767	0.799572	53	1.62484	39	1.19808	1.41146	27	0.86684	27	0.802651	0.834745	0.107684	0.357474
Mycth_101673		32	0.695563	38	0.857192	0.776378	36	0.849192	37	0.875319	0.862255	125	2.5415	103	2.1567	2.3491	143	3.00336	136	2.92693	2.96515	74	1.68843	92	2.10342	1.89592	87	2.07879	99	2.19035	2.13457	0.20697	0.393617
Mycth_101679		164	2.83585	137	2.45849	2.64717	28	0.52543	38	0.715157	0.620293	113	1.82773	96	1.59911	1.71342	73	1.21969	111	1.90042	1.56005	71	1.28873	106	1.92796	1.60834	59	1.12149	60	1.05605	1.08877	0.949091	0.434799
Mycth_101730		21	0.556004	4	0.109907	0.332955	2	0.0574652	4	0.115265	0.0863649	0	0	2	0.0510099	0.0255049	7	0.179078	7	0.183503	0.181291	7	0.194545	4	0.111396	0.152971	4	0.116419	7	0.188647	0.152533	0.146787	0.915641
Mycth_10175	Zinc cluster protein proposed to function as a transcriptional regulator involved in the stress response; null mutants have a respiratory deficiency, calcofluor white sensitivity and slightly increased cycloheximide resistance	716	19.257	815	22.7479	21.0025	321	9.3691	309	9.04509	9.20709	489	12.3021	581	15.0528	13.6775	372	9.66729	417	11.1045	10.3859	313	8.83658	593	16.7758	12.8062	321	9.49043	243	6.65235	8.07139	0.199386	0.211344
Mycth_101762	Protein required for pre-rRNA processing and 40S ribosomal subunit assembly	536	28.3827	503	27.6417	28.0122	237	13.6193	250	14.4081	14.0137	279	13.8193	383	19.5368	16.678	866	44.309	881	46.1904	45.2497	589	32.7391	569	31.6922	32.2157	583	33.9361	655	35.3038	34.62	4.99492e-16	0.196348
Mycth_101800		35	1.26043	27	1.00907	1.13475	59	2.30579	39	1.5286	1.9172	45	1.51586	52	1.80393	1.65989	39	1.35707	44	1.56889	1.46298	19	0.718238	17	0.643951	0.681094	21	0.831334	12	0.439871	0.635602	0.917766	0.943182
Mycth_101870	Protein of unknown function that localizes to mitochondria; overexpression of YDR514C affects endocytic protein trafficking	790	22.7984	1308	39.1736	30.986	161	5.04221	126	3.95755	4.49988	154	4.15712	173	4.80939	4.48326	112	3.12307	135	3.85744	3.49025	212	6.42211	175	5.31213	5.86712	112	3.55305	127	3.73056	3.6418	0.484686	0.13218
Mycth_101972		7	0.142497	5	0.105629	0.124063	8	0.176731	6	0.132934	0.154833	11	0.209456	15	0.294147	0.251802	931	18.3123	938	18.9059	18.6091	954	20.3854	924	19.7848	20.0851	967	21.639	1538	31.8681	26.7536	3.17137e-79	0.0258224
Mycth_102118		11	1.08079	2	0.203932	0.642359	1	0.106626	0	0	0.0533131	3	0.275716	9	0.851836	0.563776	5	0.474682	5	0.486413	0.480547	8	0.825089	2	0.206695	0.515892	0	0	0	0	0	0.957816	0.107656
Mycth_102133		85	3.89438	47	2.23473	3.06456	18	0.89497	15	0.747978	0.821474	15	0.642843	10	0.441352	0.542098	5	0.221348	1	0.0453635	0.133356	15	0.721397	33	1.59032	1.15586	7	0.352551	5	0.233175	0.292863	0.187509	0.073638
Mycth_102138		991	92.0483	798	76.9225	84.4854	89	8.97117	84	8.49179	8.73148	382	33.1894	175	15.6584	24.4239	56	5.02592	45	4.13849	4.58221	143	13.9425	424	41.4248	27.6837	58	5.92209	32	3.02541	4.47375	2.22893e-09	7.60683e-06
Mycth_102172	Protein of unknown function, differentially expressed during alcoholic fermentation; expression activated by transcription factor YRM1/YOR172W; green fluorescent protein (GFP)-fusion protein localizes to both the cytoplasm and the nucleus	62	3.02835	72	3.64968	3.33901	94	4.98263	178	9.46263	7.22263	12	0.548264	14	0.658731	0.603497	24	1.13269	20	0.967234	1.04996	29	1.48688	36	1.84956	1.66822	26	1.39602	38	1.88925	1.64264	0.304806	0.816332
Mycth_102226		0	0	1	0.0536174	0.0268087	1	0.0560679	6	0.337386	0.196727	0	0	3	0.149309	0.0746543	0	0	0	0	0	1	0.0542327	0	0	0.0271163	0	0	1	0.0525884	0.0262942	0.593564	0.977653
Mycth_102290	Peroxisomal 2,4-dienoyl-CoA reductase, auxiliary enzyme of fatty acid beta-oxidation; homodimeric enzyme required for growth and sporulation on petroselineate medium; expression induced during late sporulation and in the presence of oleate	513	31.8244	537	34.572	33.1982	591	39.7875	397	26.8047	33.2961	413	23.9655	455	27.1907	25.5781	325	19.481	253	15.54	17.5105	356	23.1823	418	27.2754	25.2289	367	25.0273	325	20.5219	22.7746	0.0739439	0.907277
Mycth_102295	Nit protein, one of two proteins in S. cerevisiae with similarity to the Nit domain of NitFhit from fly and worm and to the mouse and human Nit protein which interacts with the Fhit tumor suppressor; nitrilase superfamily member	1081	66.5748	806	51.5142	59.0445	291	19.4489	262	17.5616	18.5052	742	42.7447	596	35.3587	39.0517	197	11.7229	239	14.5737	13.1483	399	25.7941	425	27.5312	26.6627	325	22.0025	337	21.1255	21.564	1.33628e-11	0.635043
Mycth_102297		29	1.44981	27	1.40083	1.42532	18	0.976571	33	1.79559	1.38608	14	0.654691	19	0.915027	0.784859	23	1.11103	15	0.742494	0.926765	40	2.09912	22	1.15688	1.628	27	1.48383	23	1.1704	1.32711	0.713414	0.876514
Mycth_102322		104	7.04292	76	5.34123	6.19208	35	2.5722	37	2.72709	2.64964	73	4.6242	60	3.91414	4.26917	1691	110.649	1684	112.914	111.782	707	50.2577	533	37.9664	44.112	7775	578.795	8813	607.485	593.14	1.26032e-131	9.63061e-78
Mycth_102448		5	0.318311	4	0.264271	0.291291	2	0.138175	1	0.0692883	0.103732	3	0.178648	2	0.122653	0.15065	9	0.553618	1	0.0630332	0.308325	4	0.267304	10	0.669629	0.468467	3	0.209946	3	0.1944	0.202173	0.586552	0.552252
Mycth_102510		360	15.4917	360	16.0771	15.7844	239	11.1612	219	10.257	10.7091	385	15.4971	339	14.0528	14.7749	199	8.27437	225	9.58664	8.9305	173	7.81458	200	9.05271	8.43365	81	3.83165	75	3.28511	3.55838	0.0110859	0.00115533
Mycth_102522		570	12.6816	464	10.7134	11.6975	122	2.94562	93	2.25196	2.59879	171	3.55869	141	3.02193	3.29031	832	17.8858	879	19.3632	18.6245	231	5.3948	410	9.5948	7.4948	4098	100.225	4179	94.6378	97.4315	2.09417e-40	6.87395e-54
Mycth_102533		610	14.421	567	13.9109	14.1659	392	10.057	383	9.85465	9.95581	668	14.7719	626	14.2562	14.514	344	7.85793	433	10.1354	8.99665	315	7.81697	408	10.1456	8.98128	219	5.69132	271	6.52118	6.10625	0.00458693	0.195757
Mycth_102652		707	109.25	678	108.727	108.988	471	78.9839	491	82.5772	80.7805	652	94.2415	647	96.3099	95.2757	571	85.2555	575	87.9743	86.6149	714	115.814	687	111.663	113.739	197	33.4635	225	35.3896	34.4266	0.912568	1.36235e-12
Mycth_102790		259	9.98285	321	12.8401	11.4115	113	4.72661	102	4.27891	4.50276	134	4.83118	203	7.53732	6.18425	114	4.24566	137	5.22833	4.73699	104	4.20777	119	4.82452	4.51614	73	3.09302	69	2.70705	2.90003	0.481116	0.255536
Mycth_102792		537	24.8715	440	21.1489	23.0102	674	33.8769	787	39.6716	36.7743	843	36.5215	872	38.9054	37.7135	525	23.4948	519	23.8003	23.6475	355	17.2591	397	19.3406	18.2999	814	41.4435	783	36.9132	39.1783	0.001345	7.71412e-11
Mycth_102797	Cu(+2)-transporting P-type ATPase, required for export of copper from the cytosol into an extracytosolic compartment; has similarity to human proteins involved in Menkes and Wilsons diseases	305	4.23557	190	2.73825	3.48691	923	13.9101	1471	22.2332	18.0717	380	4.93616	378	5.05673	4.99645	266	3.56927	344	4.72996	4.14962	221	3.22157	323	4.7181	3.96983	304	4.64077	414	5.852	5.24639	0.55334	0.05211
Mycth_102849		10	0.397145	11	0.453367	0.425256	6	0.258593	1	0.0432243	0.150909	0	0	1	0.0382574	0.0191287	3	0.115121	2	0.0786443	0.0968829	2	0.0833764	2	0.0835472	0.0834618	4	0.174628	14	0.56594	0.370284	0.459971	0.146153
Mycth_102871		557	16.8466	450	14.1246	15.4856	168	5.51421	169	5.56316	5.53868	506	14.3153	407	11.8582	13.0867	263	7.68596	360	10.7807	9.23333	269	8.5403	303	9.63944	9.08987	301	10.0076	337	10.3748	10.1912	0.118115	0.170157
Mycth_102878		206	9.94759	289	14.4829	12.2153	25	1.31011	19	0.998578	1.15434	46	2.07779	56	2.60498	2.34139	357	16.6573	367	17.5471	17.1022	55	2.7879	49	2.48885	2.63838	1912	101.495	2515	123.618	112.556	9.13373e-28	4.69988e-112
Mycth_102943		360	13.8131	346	13.7776	13.7954	272	11.326	230	9.60496	10.4655	287	10.3007	347	12.8258	11.5632	316	11.7155	313	11.8911	11.8033	272	10.9552	346	13.9643	12.4598	251	10.5869	232	9.06087	9.82388	0.588421	0.604305
Mycth_102965	C-22 sterol desaturase, a cytochrome P450 enzyme that catalyzes the formation of the C-22(23) double bond in the sterol side chain in ergosterol biosynthesis; may be a target of azole antifungal drugs	1792	57.5805	949	31.6455	44.613	242	8.43859	173	6.05009	7.24434	202	6.07132	199	6.15966	6.11549	1795	55.7298	1729	55.0073	55.3685	124	4.18237	110	3.71777	3.95007	5337	188.512	5662	185.182	186.847	1.45906e-91	3.68025e-204
Mycth_102971		286	9.7618	249	8.82006	9.29093	174	6.44511	432	16.0482	11.2466	210	6.70467	252	8.28573	7.4952	1343	44.292	1438	48.5971	46.4446	4645	166.423	4018	144.253	155.338	1026	38.496	1005	34.9158	36.7059	6.52096e-59	7.91641e-25
Mycth_102977		600	21.1591	401	14.6757	17.9174	218	8.34295	142	5.4502	6.89658	639	21.0786	366	12.4335	16.756	908	30.9398	912	31.8441	31.3919	794	29.3921	1041	38.6144	34.0032	309	11.9787	327	11.7378	11.8582	2.76808e-05	9.1653e-10
Mycth_102985	Alpha aminoadipate reductase, catalyzes the reduction of alpha-aminoadipate to alpha-aminoadipate 6-semialdehyde, which is the fifth step in biosynthesis of lysine; activation requires posttranslational phosphopantetheinylation by Lys5p	2775	16.5796	3738	23.1771	19.8783	941	6.10123	782	5.08506	5.59314	1590	8.88592	1312	7.55111	8.21851	1712	9.88326	1869	11.0563	10.4698	1450	9.09374	1588	9.97962	9.53668	656	4.30844	695	4.22657	4.2675	0.00608709	1.82616e-08
Mycth_102997	Plasma membrane H+-pantothenate symporter; confers sensitivity to the antifungal agent fenpropimorph	23	0.753275	12	0.407864	0.58057	5	0.17771	15	0.534682	0.356196	5	0.153176	12	0.378594	0.265885	2	0.0632909	2	0.064855	0.064073	16	0.550059	9	0.310042	0.430051	23	0.828054	25	0.833409	0.830732	0.267389	0.184184
Mycth_103022		0	0	0	0	0	1	0.0746815	4	0.299595	0.187138	4	0.257484	5	0.331461	0.294473	4	0.265976	5	0.340686	0.303331	3	0.216711	1	0.072385	0.144548	0	0	1	0.0700469	0.0350234	0.939165	0.61222
Mycth_103025		1548	58.6027	1292	50.7595	54.6811	870	35.7423	1016	41.8619	38.8021	1436	50.8505	1339	48.8308	49.8406	1609	58.8557	1624	60.8724	59.8641	1860	73.9135	1955	77.8477	75.8806	1134	47.1916	1071	41.2695	44.2305	0.0144878	0.000685635
Mycth_103032		83	4.38143	98	5.36873	4.87508	16	0.916588	25	1.43633	1.17646	34	1.67884	24	1.22044	1.44964	2561	130.627	2452	128.158	129.392	969	53.6939	791	43.9204	48.8071	6332	367.437	7061	379.399	373.418	4.34689e-167	3.79711e-59
Mycth_103061	Mitochondrial beta-keto-acyl synthase with possible role in fatty acid synthesis; required for mitochondrial respiration	963	7.43365	1148	9.19657	8.31511	490	4.10477	450	3.78065	3.94271	521	3.7619	674	5.01189	4.3869	960	7.16032	953	7.28377	7.22205	519	4.2054	451	3.66189	3.93364	298	2.5287	344	2.70288	2.61579	3.25857e-06	0.109537
Mycth_103070		234	13.4375	173	10.3099	11.8737	1868	116.411	522	32.625	74.5182	360	19.3374	356	19.6933	19.5153	719	39.8948	777	44.1784	42.0366	175	10.5488	81	4.89259	7.7207	782	49.3643	893	52.197	50.7807	1.15346e-11	7.68987e-16
Mycth_103080		471	24.1872	420	22.3832	23.2852	591	32.9359	509	28.4486	30.6923	606	29.1093	508	25.1301	27.1197	396	19.6492	392	19.9315	19.7904	926	49.916	1166	62.982	56.449	1550	87.4987	1733	90.585	89.0419	0.113024	9.13212e-06
Mycth_103090		329	13.443	295	12.5092	12.9761	248	10.9969	224	9.96153	10.4792	440	16.8169	417	16.4135	16.6152	279	11.0151	279	11.2873	11.1512	201	8.62104	200	8.59572	8.60838	301	13.5198	290	12.0612	12.7905	0.0378143	0.00331817
Mycth_103096	Mitochondrial beta-keto-acyl synthase with possible role in fatty acid synthesis; required for mitochondrial respiration	884	5.42458	963	6.13265	5.77861	2608	17.3675	4412	29.4664	23.417	260	1.49239	492	2.90834	2.20036	103	0.610712	85	0.51644	0.563576	192	1.23674	182	1.17473	1.20573	111	0.748758	189	1.1805	0.964631	6.43024e-09	0.753193
Mycth_103122		182	7.87177	146	6.55332	7.21254	446	20.934	716	33.7048	27.3194	152	6.14948	152	6.33301	6.24125	41	1.71344	35	1.49884	1.60614	84	3.81367	104	4.73136	4.27252	96	4.56433	126	5.54707	5.0557	1.04149e-06	0.280382
Mycth_103124		89	2.49638	100	2.91091	2.70364	10	0.304395	3	0.0915841	0.19799	25	0.655926	20	0.540402	0.598164	20	0.542046	21	0.583213	0.56263	12	0.353318	20	0.590069	0.471694	49	1.51085	39	1.11347	1.31216	0.983602	0.0106968
Mycth_103134		105	6.30661	78	4.86194	5.58428	111	7.23514	54	3.53003	5.38258	99	5.56207	107	6.19094	5.8765	97	5.62943	107	6.36324	5.99633	55	3.46763	17	1.07401	2.27082	284	18.7512	291	17.7907	18.271	0.743383	5.06445e-11
Mycth_103164		2	0.128285	4	0.266266	0.197276	0	0	0	0	0	3	0.179996	0	0	0.089998	2	0.123955	0	0	0.0619773	0	0	4	0.269873	0.134937	2	0.14102	1	0.065289	0.103155	0.918201	0.955784
Mycth_103320		5	0.786936	0	0	0.393468	0	0	0	0	0	0	0	0	0	0	1	0.152074	1	0.155832	0.153953	0	0	3	0.496642	0.248321	2	0.346022	10	1.602	0.97401	0.640534	0.320284
Mycth_103330		620	24.5656	641	26.3574	25.4615	309	13.2865	329	14.1876	13.7371	442	16.3814	397	15.1528	15.7671	250	9.57109	237	9.29762	9.43436	319	13.2675	405	16.8789	15.0732	110	4.79108	85	3.42805	4.10957	0.00564552	1.02982e-08
Mycth_103334	Putative mannosidase, GPI-anchored membrane protein required for cell wall biosynthesis in bud formation;homologous to Dfg5p	1759	63.4802	2045	76.5903	70.0352	1575	61.6836	1540	60.4883	61.0859	1138	38.4157	1085	37.7197	38.0677	1894	66.0447	2020	72.1791	69.1119	1468	55.6112	1362	51.7013	53.6563	1464	58.0789	1447	53.1537	55.6163	1.21209e-11	0.253199
Mycth_103379	Putative protein of unknown function with similarity to medium chain dehydrogenase/reductases; expression induced by stresses including osmotic shock, DNA damaging agents, and other chemicals; GFP-fusion protein localizes to the cytoplasm	483	23.2576	531	26.5351	24.8964	230	12.0189	270	14.1501	13.0845	147	6.6211	195	9.04522	7.83316	851	39.5944	733	34.947	37.2707	453	22.8971	356	18.031	20.4641	1468	77.7051	2014	98.7121	88.2086	1.82991e-30	5.07728e-21
Mycth_103537		188	14.0157	157	12.1469	13.0813	19	1.53719	33	2.67763	2.10741	21	1.46444	14	1.00543	1.23494	42	3.02547	23	1.69775	2.36161	30	2.3477	44	3.45035	2.89903	37	3.03225	48	3.64244	3.33734	0.17205	0.529359
Mycth_103571		474	13.8198	378	11.4373	12.6286	152	4.80934	149	4.72813	4.76873	243	6.62712	296	8.31347	7.4703	185	5.21173	217	6.26429	5.73801	170	5.2028	171	5.24413	5.22346	168	5.38442	164	4.867	5.12571	0.357504	0.653632
Mycth_103590		131	3.00096	111	2.63888	2.81992	36	0.89497	60	1.49596	1.19546	107	2.29281	97	2.14056	2.21668	152	3.36448	160	3.62908	3.49678	142	3.41461	144	3.4698	3.4422	112	2.82041	109	2.54161	2.68101	0.0183641	0.633154
Mycth_103611		216	8.93316	196	8.41232	8.67274	191	8.57238	160	7.20194	7.88716	247	9.55526	264	10.5177	10.0365	93	3.71638	84	3.43968	3.57803	128	5.5568	177	7.69976	6.62828	70	3.1824	63	2.65207	2.91723	1.41517e-06	0.00779016
Mycth_103620		74	3.11346	60	2.61982	2.86664	27	1.2328	22	1.00742	1.12011	46	1.81036	43	1.7428	1.77658	51	2.07333	48	1.99959	2.03646	105	4.6373	112	4.95658	4.79694	163	7.53884	129	5.52451	6.53168	0.60147	0.0793339
Mycth_103628	Protein kinase related to mammalian glycogen synthase kinases of the GSK-3 family; GSK-3 homologs (Mck1p, Rim11p, Mrk1p, Ygk3p) are involved in control of Msn2p-dependent transcription of stress responsive genes and in protein degradation	1525	74.9182	1408	71.784	73.3511	947	50.4875	957	51.169	50.8283	1159	53.2592	1231	58.2561	55.7576	1421	67.4523	1476	71.7945	69.6234	1248	64.3569	1176	60.7683	62.5626	1614	87.1617	1669	83.4576	85.3096	0.00424081	0.000492051
Mycth_103671		43	0.989048	37	0.883199	0.936124	99	2.47116	105	2.62855	2.54985	58	1.24787	113	2.50376	1.87582	10	0.222246	20	0.455477	0.338862	12	0.28973	9	0.217743	0.253736	35	0.884956	44	1.03013	0.957545	5.99835e-05	0.00268494
Mycth_103702	Putative protein of unknown function	1201	53.8638	1093	50.8724	52.3681	1135	55.2417	1393	67.996	61.6188	1283	53.8239	1354	58.4977	56.1608	70	3.03346	92	4.08535	3.5594	767	36.1088	650	30.6634	33.3861	88	4.33852	109	4.97592	4.65722	1.59286e-82	3.9674e-25
Mycth_103794	Permease of basic amino acids in the vacuolar membrane	5	0.150423	13	0.405879	0.278151	5	0.163242	5	0.163717	0.163479	0	0	5	0.144904	0.0724521	4	0.116276	2	0.0595748	0.0879254	12	0.378957	7	0.221511	0.300234	8	0.264569	8	0.244978	0.254774	0.87263	0.96091
Mycth_103797	Maltose permease, high-affinity maltose transporter (alpha-glucoside transporter); encoded in the MAL3 complex locus; member of the 12 transmembrane domain superfamily of sugar transporters; functional in genomic reference strain S288C	784	26.3365	395	13.7704	20.0535	8	0.291642	13	0.475296	0.383469	56	1.75964	42	1.35912	1.55938	7	0.227209	15	0.498909	0.363059	42	1.481	74	2.61473	2.04787	44	1.6248	65	2.22253	1.92367	0.00435249	0.864426
Mycth_103818		1153	59.3894	890	47.5748	53.4821	3	0.167694	8	0.448484	0.308089	92	4.43263	87	4.31683	4.37473	10	0.497697	9	0.458997	0.478347	78	4.21733	135	7.31418	5.76575	3	0.169866	7	0.367003	0.268434	5.82726e-08	9.75314e-10
Mycth_103867		132	4.25752	162	5.42258	4.84005	31	1.08508	41	1.43928	1.26218	35	1.05595	60	1.86423	1.46009	66	2.05689	68	2.1716	2.11425	114	3.85968	76	2.57839	3.21903	365	12.9414	419	13.7559	13.3486	0.205558	3.476e-13
Mycth_104005		2759	119.331	5484	246.154	182.742	142	6.66509	89	4.18956	5.42733	87	3.51977	118	4.91642	4.21809	740	30.9256	723	30.9618	30.9437	519	23.5631	371	16.8782	20.2206	159	7.55967	124	5.45902	6.50934	4.27197e-44	3.87782e-06
Mycth_104059	5' to 3' DNA helicase, involved in nucleotide excision repair and transcription; subunit of RNA polII initiation factor TFIIH and of Nucleotide Excision Repair Factor 3 (NEF3); homolog of human XPD protein; mutant has aneuploidy tolerance	464	9.85874	460	10.1431	10.0009	334	7.70135	313	7.23812	7.46973	378	7.51258	352	7.20464	7.35861	517	10.614	650	13.6743	12.1441	363	8.09606	316	7.06224	7.57915	403	9.41268	413	8.93194	9.17231	5.24882e-05	0.0696928
Mycth_104076	Mitochondrial glycerol-3-phosphate dehydrogenase; expression is repressed by both glucose and cAMP and derepressed by non-fermentable carbon sources in a Snf1p, Rsf1p, Hap2/3/4/5 complex dependent manner	1387	34.1681	1360	34.7689	34.4685	2119	56.649	2566	68.7985	62.7237	1656	38.1591	1635	38.7997	38.4794	2866	68.2191	2895	70.6123	69.4157	2056	53.1656	1911	49.5173	51.3415	2761	74.7679	3161	79.2613	77.0146	3.42508e-13	1.84239e-05
Mycth_104102		15	1.88865	21	2.74402	2.31633	10	1.3664	6	0.822221	1.09431	10	1.17775	7	0.849031	1.01339	9	1.09493	10	1.24666	1.1708	5	0.660835	8	1.0595	0.860169	8	1.10727	10	1.2816	1.19444	0.823653	0.618242
Mycth_104106		379	18.0453	414	20.4566	19.251	119	6.14878	102	5.28571	5.71724	125	5.5671	123	5.64152	5.60431	154	7.08486	144	6.78852	6.93669	196	9.79591	171	8.56394	9.17992	68	3.55909	69	3.344	3.45155	0.210041	0.000287292
Mycth_104267		351	24.352	422	30.3842	27.3681	227	17.0911	251	18.953	18.0221	322	20.8967	359	23.9932	22.4449	297	19.9099	263	18.0664	18.9881	155	11.2881	187	13.6465	12.4673	160	12.2026	142	10.0279	11.1152	0.647728	0.965319
Mycth_104380		815	177.605	753	170.295	173.95	419	99.0899	340	80.6409	89.8654	430	87.6519	503	105.592	96.6221	317	66.7488	367	79.1867	72.9678	367	83.9515	409	93.7507	88.8511	204	48.869	286	63.4391	56.1541	0.205956	0.0928675
Mycth_104386		174	7.39405	157	6.92374	7.1589	61	2.81307	55	2.54375	2.67841	43	1.70921	61	2.49706	2.10314	113	4.63978	107	4.50199	4.57088	69	3.07784	49	2.19019	2.63401	302	14.1073	325	14.0575	14.0824	0.00209085	9.31501e-17
Mycth_104551	Constitutively expressed acid phosphatase similar to Pho5p; brought to the cell surface by transport vesicles; hydrolyzes thiamin phosphates in the periplasmic space, increasing cellular thiamin uptake; expression is repressed by thiamin	689	23.6119	749	26.638	25.1249	869	32.3183	906	33.7923	33.0553	800	25.6446	910	30.0413	27.843	1460	48.3448	1565	53.1023	50.7236	833	29.9654	873	31.4687	30.717	1420	53.494	1297	45.2422	49.3681	1.13448e-10	2.72534e-06
Mycth_104570	Putative mannosidase, essential glycosylphosphatidylinositol (GPI)-anchored membrane protein required for cell wall biogenesis in bud formation, involved in filamentous growth, homologous to Dcw1p	57	2.66175	46	2.22924	2.4455	25	1.26692	15	0.762362	1.01464	52	2.27138	29	1.30454	1.78796	2422	109.283	2622	121.231	115.257	655	32.1068	725	35.6108	33.8588	9828	504.501	10869	516.623	510.562	4.25096e-165	1.33497e-157
Mycth_104582		83	6.47165	86	6.95894	6.7153	45	3.80773	29	2.46101	3.13437	58	4.23018	82	6.15909	5.19464	30	2.26018	18	1.38962	1.8249	38	3.11017	62	5.08488	4.09753	25	2.1428	18	1.42857	1.78569	0.0130027	0.116204
Mycth_104628		580	11.7927	603	12.7237	12.2582	414	9.13491	426	9.42702	9.28097	1907	36.2687	1404	27.4992	31.8839	11935	234.474	12747	256.615	245.545	16644	355.229	16635	355.764	355.497	8657	193.49	7944	164.406	178.948	2.57298e-85	7.09864e-07
Mycth_104665		63	4.13461	47	3.2011	3.66785	16	1.13954	11	0.785713	0.962628	12	0.736663	17	1.07475	0.905708	11	0.697544	18	1.16964	0.933594	47	3.23784	32	2.209	2.72342	40	2.88575	29	1.93724	2.41149	0.891104	0.991884
Mycth_104673	Glycerol proton symporter of the plasma membrane, subject to glucose-induced inactivation, strongly but transiently induced when cells are subjected to osmotic shock	34	1.17226	65	2.32578	1.74902	23	0.86058	14	0.525354	0.692967	32	1.03203	38	1.26211	1.14707	1495	49.805	1376	46.9734	48.3892	1437	52.0076	1030	37.3539	44.6807	512	19.4053	502	17.6174	18.5114	5.05112e-121	1.64488e-05
Mycth_104674	Glucosidase II catalytic subunit required for normal cell wall synthesis; mutations in rot2 suppress tor2 mutations, and are synthetically lethal with rot1 mutations	252	5.58468	245	5.63472	5.6097	24	0.5772	31	0.747718	0.662459	55	1.14013	72	1.53708	1.33861	4805	102.891	4515	99.0702	100.981	3052	70.998	2580	60.1409	65.5694	3074	74.887	3435	77.4849	76.186	3.43649e-256	0.0548684
Mycth_104717	Plasma membrane ATP-binding cassette (ABC) transporter required for the export of a-factor, catalyzes ATP hydrolysis coupled to a-factor transport; contains 12 transmembrane domains and two ATP binding domains; expressed only in MATa cells	90	1.09038	80	1.00585	1.04812	212	2.78733	111	1.46365	2.12549	1745	19.7754	2551	29.7723	24.7738	175	2.04861	244	2.92693	2.48777	253	3.21751	184	2.3448	2.78115	753	10.0285	909	11.2096	10.6191	7.69998e-55	2.45786e-16
Mycth_104726		2359	44.9528	1233	24.3837	34.6682	29	0.599713	7	0.145179	0.372446	70	1.24773	41	0.752624	1.00018	19	0.349838	9	0.169808	0.259823	87	1.74025	126	2.52552	2.13289	129	2.70223	151	2.92885	2.81554	0.00643834	0.110102
Mycth_104802		8511	141.6	10464	180.672	161.136	3271	59.0584	2853	51.6611	55.3597	3284	51.1071	3421	54.8281	52.9676	4564	73.3694	5033	82.9084	78.1389	5890	102.864	4698	82.2147	92.5393	2179	39.8516	2085	35.3088	37.5802	1.89558e-07	5.41078e-08
Mycth_104827		251	5.82584	249	5.9978	5.91182	332	8.36256	339	8.56371	8.46314	538	11.6805	556	12.4316	12.056	27624	619.522	22408	514.962	567.242	9996	243.542	7789	190.16	216.851	14707	375.244	14011	331.014	353.129	0	3.37895e-05
Mycth_104887		1224	37.1082	1330	41.8455	39.4768	298	9.80441	228	7.52318	8.6638	688	19.5106	731	21.3487	20.4297	466	13.6509	428	12.8475	13.2492	868	27.6231	938	29.9119	28.7675	1052	35.0598	997	30.7664	32.9131	0.00684075	0.0516277
Mycth_104936	Dinucleoside triphosphate hydrolase; has similarity to the tumor suppressor FHIT and belongs to the histidine triad (HIT) superfamily of nucleotide-binding proteins	1015	47.8358	914	44.7035	46.2697	3153	161.261	2262	116.027	138.644	2429	107.08	2093	95.0216	101.051	854	38.8893	828	38.6372	38.7633	1611	79.6978	1812	89.8251	84.7615	1495	77.4521	1735	83.2299	80.341	9.3799e-17	0.60722
Mycth_104945	Ubiquitin-conjugating enzyme (E2), involved in postreplication repair (as a heterodimer with Rad18p), DSBR and checkpoint control (as a heterodimer with Bre1p), ubiquitin-mediated N-end rule protein degradation (as a heterodimer with Ubr1p	1235	41.1614	1410	48.7697	44.9656	1044	37.7607	877	31.8127	34.7867	846	26.3747	1079	34.6426	30.5087	1438	46.3092	1401	46.2327	46.2709	1236	43.2419	1307	45.8196	44.5308	1400	51.2927	1489	50.5138	50.9033	1.5446e-05	0.0334605
Mycth_104959		925	18.0724	1055	21.3912	19.7318	918	19.4641	988	21.0092	20.2366	1520	27.7787	1163	21.8887	24.8337	1576	29.752	1425	27.5662	28.6591	871	17.8631	1036	21.2905	19.5768	721	15.4851	676	13.4435	14.4643	0.100278	0.242202
Mycth_105006	Cytoplasmic class E vacuolar protein sorting (VPS) factor that coordinates deubiquitination in the multivesicular body (MVB) pathway by recruiting Doa4p to endosomes	1784	23.5619	1455	19.9428	21.7523	1592	22.8178	1474	21.188	22.0029	2454	30.3168	2014	25.6236	27.9702	1736	22.1539	2041	26.6898	24.4218	1645	22.8057	1769	24.5751	23.6904	1042	15.1282	1052	14.1424	14.6353	0.653034	0.00305267
Mycth_105063	Anthranilate phosphoribosyl transferase of the tryptophan biosynthetic pathway, catalyzes the phosphoribosylation of anthranilate, subject to the general control system of amino acid biosynthesis	853	26.7676	647	21.0704	23.919	832	28.3336	816	27.8695	28.1015	1355	39.7736	1195	36.1239	37.9488	1211	36.719	1156	35.9175	36.3183	1084	35.7071	1298	42.8438	39.2754	513	17.6963	452	14.4375	16.0669	0.819589	6.29743e-08
Mycth_105072	Cyclin-like protein that interacts with Pho85p; has sequence similarity to G1 cyclins PCL1 and PCL2	9542	142.275	9697	150.049	146.162	5190	83.9794	4876	79.128	81.5537	10314	143.85	11766	168.999	156.424	9511	137.025	10525	155.381	146.203	5906	92.4369	6499	101.927	97.1817	11431	187.36	12909	195.918	191.639	0.926992	1.93868e-14
Mycth_105128		8082	206.374	7670	203.254	204.814	1703	47.192	1213	33.7113	40.4516	6863	163.925	4046	99.5241	131.724	5067	125.018	5211	131.748	128.383	20586	551.788	23002	617.809	584.798	33014	926.701	43728	1136.55	1031.63	0.908156	7.98408e-08
Mycth_105130		2390	190.132	1824	150.588	170.36	822	70.9652	681	58.9633	64.9642	1465	109.015	1333	102.153	105.584	905	69.565	866	68.2122	68.8886	1553	129.686	1700	142.252	135.969	1294	113.161	1475	119.438	116.299	0.00184823	0.848427
Mycth_105157		4367	117.7	4594	128.497	123.098	1628	47.6173	1959	57.4653	52.5413	3550	89.4985	3465	89.9627	89.7306	2496	65.0015	2705	72.1852	68.5934	3438	97.2664	3962	112.321	104.794	1682	49.8338	1553	42.6047	46.2193	0.0511488	5.72633e-09
Mycth_105197	Putative protein of unknown function; contains a DHHC domain and an AN1-type zinc finger; predicted to have thiol-disulfide oxidoreductase active site; transcriptionally regulated by Rpn4p along with proteasome subunit genes; putative ortholog of human AIRAP, which stimulates proteasome activity in response to arsenic	893	39.632	977	44.9984	42.3152	5733	276.117	8916	430.668	353.393	1009	41.887	1026	43.864	42.8755	900	38.5942	921	40.4708	39.5325	1134	52.8289	1047	48.8758	50.8523	1323	64.5445	1965	88.7666	76.6555	0.980688	0.00152464
Mycth_105286		5381	155.201	5148	154.092	154.646	4403	137.815	4715	148.01	142.913	5332	143.852	5013	139.282	141.567	4218	117.55	4399	125.624	121.587	4981	150.804	4424	134.215	142.509	2753	87.2857	2185	64.147	75.7164	0.476813	0.000745429
Mycth_105318		1050	37.1827	1050	38.5877	37.8852	442	16.986	456	17.575	17.2805	691	22.8889	632	21.5593	22.2241	274	9.37536	324	11.3602	10.3678	479	17.8054	520	19.369	18.5872	325	12.6514	362	13.0483	12.8499	6.65544e-07	0.129625
Mycth_105405	Protein component of the large (60S) ribosomal subunit, has similarity to Rpl37Ap and to rat L37 ribosomal protein	9487	622.619	10085	686.875	654.747	11158	794.688	11428	816.285	805.486	14597	896.089	13417	848.233	872.161	20737	1315	17212	1118.44	1216.72	6800	468.453	8763	604.921	536.687	3455	249.256	2623	175.22	212.238	3.71995e-05	2.3085e-07
Mycth_105482	Mitochondrial beta-keto-acyl synthase with possible role in fatty acid synthesis; required for mitochondrial respiration	9434	64.7386	11703	83.3437	74.0411	11956	89.0369	5290	39.5094	64.2732	21350	137.044	19090	126.194	131.619	262589	1741.12	301470	2048.33	1894.72	182449	1314.23	63012	454.823	884.528	32454	244.816	36278	253.398	249.107	2.54675e-213	0.04302
Mycth_105575	Ammonium permease of high capacity and low affinity; belongs to a ubiquitous family of cytoplasmic membrane proteins that transport only ammonium (NH4+); expression is under the nitrogen catabolite repression regulation ammonia permease	357	8.9634	275	7.16548	8.06444	444	12.0977	564	15.4121	13.7549	1904	44.7163	2571	62.1832	53.4497	1682	40.8053	1982	49.2715	45.0384	1186	31.2574	925	24.4286	27.843	1421	39.2196	1595	40.7622	39.9909	0.518062	0.00220373
Mycth_105600		1015	30.464	1022	31.8332	31.1486	354	11.5303	373	12.1845	11.8574	546	15.3288	823	23.7951	19.5619	403	11.6872	411	12.2138	11.9505	391	12.3186	464	14.6484	13.4835	106	3.49729	103	3.14667	3.32198	0.00927804	6.52308e-13
Mycth_105650	Ubiquitin-conjugating enzyme most similar in sequence to Xenopus ubiquitin-conjugating enzyme E2-C, but not a true functional homolog of this E2; unlike E2-C, not required for the degradation of mitotic cyclin Clb2	13807	456.89	13926	478.241	467.565	13852	497.441	13285	478.466	487.953	16874	522.305	15403	491.002	506.653	22779	728.336	18891	618.948	673.642	9251	321.34	11609	404.072	362.706	5717	207.962	5326	179.393	193.678	0.000322953	6.48255e-05
Mycth_105669		2123	52.3244	1941	49.6464	50.9854	1194	31.9356	1128	30.2581	31.0968	1839	42.3965	2007	47.6505	45.0235	1642	39.1032	1897	46.2923	42.6978	1546	39.997	1621	42.0232	41.0101	1097	29.7211	1141	28.6241	29.1726	0.852972	0.0856213
Mycth_105777		11731	179.803	17699	281.526	230.664	2289	38.0736	1856	30.9612	34.5174	3256	46.681	3088	45.5937	46.1374	3528	52.2487	4150	62.9792	57.614	3530	56.7937	3535	56.9906	56.8922	2438	41.0771	2536	39.5643	40.3207	0.00308175	0.060856
Mycth_105786	Subunit of the NuA4 histone acetyltransferase complex that acetylates histone H4 and H2A; has similarity to the human tumor suppressor ING1 and its isoforms ING4 and ING5	1570	54.131	1549	55.425	54.778	587	21.9635	693	26.005	23.9843	1108	35.7339	1151	38.2285	36.9812	1077	35.8796	1057	36.0835	35.9816	755	27.3248	910	33.002	30.1634	937	35.5133	901	31.6201	33.5667	0.698514	0.102777
Mycth_105822	Nucleolar protein that binds nuclear localization sequences, required for pre-rRNA processing and ribosome biogenesis	10273	402.347	8469	344.226	373.287	7422	315.458	6962	296.767	306.112	9170	335.944	9454	356.685	346.315	6151	232.774	6164	239.031	235.902	7579	311.587	8209	338.179	324.883	10111	435.314	11808	470.731	453.022	0.000361162	3.85544e-05
Mycth_105847	Acetyl-CoA C-acetyltransferase (acetoacetyl-CoA thiolase), cytosolic enzyme that transfers an acetyl group from one acetyl-CoA molecule to another, forming acetoacetyl-CoA; involved in the first step in mevalonate biosynthesis	11256	415.027	10549	403.656	409.342	8239	329.673	6753	270.999	300.336	12439	429.014	13022	462.526	445.77	7065	251.704	6586	240.437	246.071	8947	346.285	9623	373.212	359.748	4528	183.529	5394	202.44	192.984	1.46396e-09	1.61228e-05
Mycth_105869	Protein of unknown function, essential for growth under standard (aerobic) conditions but not under anaerobic conditions	520	24.5752	613	30.065	27.3201	552	28.3106	657	33.7938	31.0522	466	20.6003	487	22.1711	21.3857	726	33.1524	713	33.3634	33.2579	518	25.6972	645	32.0631	28.8802	810	42.0807	823	39.59	40.8353	2.43277e-05	0.000830859
Mycth_105966		2006	88.4122	1872	85.6239	87.0181	1377	65.8616	1254	60.1529	63.0072	3124	128.791	2731	115.95	122.37	1044	44.4598	949	41.4128	42.9363	1118	51.7233	1395	64.6707	58.197	280	13.5658	262	11.7537	12.6597	7.66468e-21	1.05304e-22
Mycth_10609	Histone acetyltransferase (HAT) catalytic subunit of the SAS complex (Sas2p-Sas4p-Sas5p), which acetylates free histones and nucleosomes and regulates transcriptional silencing; member of the MYSTacetyltransferase family	472	18.7453	502	20.69	19.7177	512	22.0666	521	22.5198	22.2932	715	26.5613	798	30.5294	28.5454	490	18.8032	536	21.0767	19.9399	407	16.9671	435	18.1715	17.5693	370	16.1531	340	13.7442	14.9487	0.0312416	0.849537
Mycth_106293	Cytoskeletal protein binding protein required for assembly of the cortical actin cytoskeleton; interacts with proteins regulating actin dynamics and proteins required for endocytosis; found in the nucleus and cell cortex; has 3 SH3 domains	4251	54.4656	4400	58.5049	56.4853	3415	47.4831	3789	52.8365	50.1598	4574	54.8178	4197	51.8008	53.3093	2594	32.1134	2924	37.0934	34.6034	3157	42.459	3743	50.4433	46.4512	2909	40.9713	2733	35.6421	38.3067	0.00026885	0.64868
Mycth_106343		73	2.19877	64	2.00053	2.09965	5246	171.476	1758	57.6308	114.553	1389	39.134	1336	38.7641	38.9491	817	23.7774	812	24.2159	23.9967	250	7.90426	93	2.94641	5.42533	7431	246.042	12297	377.007	311.525	0.000180777	3.27356e-14
Mycth_106346		992	32.678	994	33.9811	33.3296	945	33.7825	1183	42.4137	38.0981	630	19.4124	795	25.2276	22.32	1697	54.0146	1617	52.7401	53.3773	1112	38.4514	1165	40.3666	39.409	435	15.7521	339	11.3667	13.5594	1.03827e-17	1.04104e-09
Mycth_106388	Cytoplasmic member of the silencing information regulator 2 (Sir2) family of NAD(+)-dependent protein deacetylases; modulates nucleolar (rDNA) and telomeric silencing; possesses NAD(+)-dependent histone deacetylase activity in vitro	4246	129.419	6397	202.35	165.885	2257	74.6564	1607	53.3105	63.9834	1853	52.8309	1930	56.6685	54.7497	4008	118.041	4183	126.239	122.14	4123	131.915	3332	106.826	119.371	2679	89.7627	3005	93.23	91.4964	1.07913e-23	0.37424
Mycth_106442		671	16.004	580	14.3563	15.1802	219	5.6685	188	4.88026	5.27438	591	13.1853	453	10.4081	11.7967	71	1.63625	55	1.29884	1.46755	230	5.75835	394	9.88452	7.82143	56	1.46825	55	1.33525	1.40175	2.78562e-27	2.20977e-10
Mycth_106463		9102	184.917	8740	184.272	184.595	3875	85.4337	4178	92.382	88.9079	6558	124.625	6989	136.78	130.703	5193	101.94	6004	120.773	111.356	5084	108.42	5911	126.315	117.367	5927	132.367	6417	132.698	132.533	0.439781	0.0307442
Mycth_106502		348	23.0464	131	9.00333	16.0249	2	0.143738	7	0.504545	0.324141	38	2.35397	15	0.956932	1.65545	6	0.383938	3	0.196713	0.290325	1677	116.579	9146	637.1	376.839	34	2.47518	20	1.34818	1.91168	0.0199221	2.28809e-10
Mycth_106527	Histidine kinase osmosensor that regulates a MAP kinase cascade; transmembrane protein with an intracellular kinase domain that signals to Ypd1p and Ssk1p, thereby forming a phosphorelay system similar to bacterial two-component regulators	711	13.165	833	16.0068	14.5859	4098	82.3454	3521	70.9569	76.6512	2226	38.554	1703	30.3761	34.465	530	9.48226	669	12.2649	10.8736	662	12.8668	794	15.4641	14.1655	617	12.5586	1265	23.8415	18.2	2.68416e-17	0.117117
Mycth_106599		279	8.57576	265	8.45322	8.51449	307	10.2406	263	8.79836	9.51946	329	9.45928	392	11.607	10.5331	243	7.21705	285	8.67362	7.94534	241	7.77587	248	8.01811	7.89699	100	3.37888	70	2.19007	2.78448	0.249943	6.44024e-05
Mycth_106609		457	31.2386	442	31.3549	31.2968	567	42.0606	506	37.6447	39.8527	617	39.4507	675	44.4473	41.949	389	25.6928	326	22.0638	23.8783	390	27.9836	447	32.1392	30.0614	452	33.964	354	24.6304	29.2972	0.000535185	0.634067
Mycth_106618	ATP-dependent RNA helicase of the SFI superfamily involved in nonsense mediated mRNA decay; required for efficient translation termination at nonsense codons and targeting of NMD substrates to P-bodies; involved in telomere maintenance	3121	59.3403	3382	66.7325	63.0364	2917	60.1879	2683	55.5206	57.8543	4609	81.9703	4347	79.618	80.7942	3328	61.1399	3564	67.0936	64.1167	2468	49.2566	2702	54.0373	51.6469	2086	43.5988	1841	35.6289	39.6138	0.119414	0.31576
Mycth_106768	Putative protein of unknown function; similar to bacterial nitroreductases; green fluorescent protein (GFP)-fusion protein localizes to the cytoplasm and nucleus; protein becomes insoluble upon intracellular iron depletion	553	35.4264	466	30.981	33.2037	4534	315.21	6279	437.794	376.502	659	39.4894	535	33.0158	36.2526	680	42.0916	622	39.4529	40.7723	263	17.6856	226	15.2287	16.4572	1548	109.013	1648	107.461	108.237	0.191761	2.91977e-48
Mycth_106798		177	6.86376	164	6.59995	6.73186	136	5.72327	115	4.85361	5.28844	146	5.29585	165	6.16366	5.72976	111	4.15908	93	3.57075	3.86491	178	7.24557	141	5.75122	6.4984	44	1.87563	66	2.6051	2.24037	0.200034	0.000747229
Mycth_106819	Beta-1,3-glucanosyltransferase, required for cell wall assembly and also has a role in transcriptional silencing; localizes to the cell surface via a glycosylphosphatidylinositol (GPI) anchor; also found at the nuclear periphery	33062	787.457	37068	916.231	851.844	53489	1382.54	49545	1284.33	1333.44	44336	987.753	49219	1129.27	1058.51	90397	2080.35	88585	2089.03	2084.69	74701	1867.62	55013	1378.21	1622.91	71375	1868.74	78898	1912.74	1890.74	8.32874e-21	0.0982781
Mycth_106827		1917	116.374	1563	98.4696	107.422	863	56.8542	703	46.4482	51.6512	1159	65.8132	1291	75.4966	70.6549	943	55.3137	911	54.7572	55.0354	944	60.1549	977	62.3853	61.2701	964	64.3305	1092	67.4762	65.9033	0.151214	0.141332
Mycth_106950		306	22.1648	361	27.1367	24.6507	729	57.3042	810	63.8565	60.5803	628	42.5496	564	39.3538	40.9517	438	30.655	362	25.962	28.3085	396	30.1093	412	31.39	30.7497	379	30.1777	564	41.5828	35.8802	0.0514324	0.148524
Mycth_107095		6345	216.424	7155	253.274	234.849	2064	76.4011	2151	79.8531	78.1271	5849	186.616	5603	184.103	185.359	1351	44.526	1223	41.3035	42.9148	1358	48.6224	1869	67.0556	57.839	684	25.6469	717	24.8934	25.2702	2.27486e-51	2.00152e-06
Mycth_10713		1210	35.2181	2932	88.563	61.8906	112	3.53765	123	3.8964	3.71703	74	2.01468	97	2.71968	2.36718	3158	88.8133	3037	87.5211	88.1672	831	25.389	462	14.1441	19.7665	2883	92.2422	3260	96.5807	94.4115	4.2796e-196	3.69756e-16
Mycth_107134		1035	30.4373	913	27.8641	29.1507	1109	35.3927	984	31.4948	33.4437	1037	28.5258	1111	31.4735	29.9997	843	23.954	920	26.788	25.371	1079	33.3082	1041	32.2009	32.7545	894	28.9007	1109	33.1963	31.0485	0.490242	0.662196
Mycth_107142	Ran GTPase binding protein; involved in nuclear protein import and RNA export, ubiquitin-mediated protein degradation during the cell cycle; shuttles between the nucleus and cytoplasm; is essential; homolog of human RanBP1	3045	47.9688	2986	48.8168	48.3928	2398	40.9957	2548	43.6867	42.3412	3471	51.147	3105	47.1194	49.1332	2137	32.5283	2628	40.9906	36.7595	2107	34.8418	2477	41.044	37.9429	1940	33.5953	1997	32.0216	32.8084	0.0570614	0.903783
Mycth_107168		21	0.624046	18	0.555108	0.589577	133	4.2891	96	3.10489	3.69699	39	1.08407	35	1.00192	1.04299	96	2.75647	95	2.79517	2.77582	36	1.12296	22	0.687658	0.905308	49	1.60066	50	1.51238	1.55652	0.000413286	0.110655
Mycth_107178		18896	404.862	19398	431.323	418.093	37904	881.332	49976	1165.41	1023.37	19263	386.061	24420	504.022	445.041	42149	872.59	40135	851.429	862.01	27471	617.84	23662	533.263	575.551	7523	177.188	7709	168.123	172.656	3.54028e-15	6.84237e-19
Mycth_107186		3553	49.7883	3061	44.5147	47.1515	828	12.5916	904	13.7873	13.1894	2689	35.2466	2737	36.9465	36.0966	1112	15.0565	1672	23.1983	19.1274	1716	25.2414	1983	29.2286	27.235	763	11.7534	932	13.2935	12.5235	1.06975e-05	8.14747e-07
Mycth_107255	Protein involved in DNA repair, related to the human CSA protein that is involved in transcription-coupled repair nucleotide excision repair	1098	35.4821	1053	35.3138	35.398	631	22.1286	596	20.962	21.5453	612	18.4992	734	22.8491	20.6742	691	21.576	736	23.549	22.5625	750	25.4409	711	24.1674	24.8041	552	19.6088	629	20.6895	20.1492	0.222282	0.623701
Mycth_107295		66	1.85431	72	2.09932	1.97681	1817	55.4	1042	31.8628	43.6314	2427	63.7825	2864	77.5134	70.648	156	4.23495	140	3.89452	4.06473	128	3.77495	82	2.42328	3.09912	848	26.1902	916	26.1954	26.1928	2.18223e-123	2.02317e-32
Mycth_107458		1136	38.9829	1174	41.8092	40.396	731	27.2226	816	30.4764	28.8495	902	28.9532	1043	34.4783	31.7158	837	27.7528	986	33.5012	30.627	654	23.5579	786	28.3707	25.9643	835	31.4983	695	24.2758	27.887	0.773255	0.240445
Mycth_107520		984	22.7769	828	19.8902	21.3335	356	8.94266	338	8.5152	8.72893	673	14.5717	895	19.9567	17.2642	695	15.5443	776	17.7848	16.6645	569	13.8253	657	15.9962	14.9108	593	15.089	583	13.736	14.4125	0.786364	0.568171
Mycth_107580	Mitochondrial inner membrane ATP-binding cassette (ABC) transporter, exports mitochondrially synthesized precursors of iron-sulfur (Fe/S) clusters to the cytosol	15361	191.8	14638	189.679	190.739	1406	19.0516	1325	18.0062	18.5289	5921	69.1541	7375	88.7068	78.9304	8049	97.1083	10653	131.701	114.405	6944	91.0127	6372	83.6868	87.3498	14405	197.718	15514	197.172	197.445	7.11485e-05	7.76515e-17
Mycth_107689		327	9.42083	263	7.8633	8.64207	342	10.6926	463	14.5178	12.6052	244	6.57545	196	5.43956	6.0075	249	6.93148	255	7.27393	7.10271	431	13.0341	460	13.9396	13.4869	323	10.2294	301	8.82674	9.52805	0.213206	0.187084
Mycth_107723	Catalytic subunit of the Hat1p-Hat2p histone acetyltransferase complex that uses the cofactor acetyl coenzyme A, to acetylate free nuclear and cytoplasmic histone H4; involved in telomeric silencing and DNA double-strand break repair	1542	42.9214	1443	41.6834	42.3024	737	22.2625	705	21.3578	21.8101	1014	26.401	1166	31.2647	28.8329	936	25.1739	1063	29.2961	27.235	683	19.956	980	28.6924	24.3242	389	11.9026	369	10.4546	11.1786	0.883038	0.000133228
Mycth_107763		4347	183.653	2433	106.674	145.163	147	6.73971	79	3.63256	5.18613	1062	41.9687	317	12.9013	27.435	1	0.0408219	1	0.0418307	0.0413263	2291	101.601	6969	309.692	205.646	0	0	0	0	0	1.04284e-16	2.31148e-13
Mycth_107796	DNA damage-responsive protein, expression is increased in response to heat-shock stress or treatments that produce DNA lesions; contains multiple repeats of the amino acid sequence NNNDSYGS	486	6.51837	289	4.02261	5.27049	362	5.269	416	6.07259	5.67079	647	8.1171	812	10.4912	9.30414	11992	155.41	11575	153.713	154.562	4580	64.481	3995	56.3601	60.4205	8378	123.523	7965	108.738	116.13	8.69788e-206	7.4064e-10
Mycth_107866		21373	1044.95	16708	847.74	946.345	14214	754.16	8855	471.191	612.675	6983	319.35	4471	210.572	264.961	4640	219.197	4255	205.976	212.586	20308	1042.22	20002	1028.62	1035.42	1904	102.33	1844	91.7664	97.0481	0.334853	2.22699e-100
Mycth_107891	Splicing factor associated with the spliceosome; contains a U-box, a motif found in a class of ubiquitin ligases, and a WD40 domain	5804	100.875	6089	109.827	105.351	4461	84.1402	4189	79.2397	81.6899	5191	84.3917	5823	97.4916	90.9416	4186	70.2974	4357	74.9773	72.6373	3802	69.3634	4141	75.7028	72.5331	4230	80.8164	4517	79.9092	80.3628	0.135682	0.0407846
Mycth_107972		787	22.4577	870	25.7642	24.111	1106	34.2501	1134	35.2193	34.7347	1448	38.6503	1449	39.8313	39.2408	1015	27.986	1040	29.384	28.685	837	25.0714	1022	30.6756	27.8735	501	15.7157	446	12.9544	14.335	0.0303697	0.000298354
Mycth_107976	mRNA binding protein and putative S-adenosylmethionine-dependent methyltransferase; mediates cantharidin resistance	1515	78.5113	2749	147.844	113.177	758	42.629	560	31.5853	37.1072	361	17.4993	400	19.9685	18.7339	989	49.5223	910	46.6926	48.1075	315	17.1354	389	21.2042	19.1698	3199	182.238	3633	191.636	186.937	1.22e-17	1.21443e-83
Mycth_108044	Plasma membrane low glucose sensor that regulates glucose transport; contains 12 predicted transmembrane segments and a long C-terminal tail required for induction of hexose transporters; also senses fructose and mannose; similar to Rgt2p	5650	177.082	3598	117.03	147.056	14	0.476181	15	0.511677	0.493929	66	1.93493	15	0.452881	1.19391	3199	96.8783	3254	100.979	98.9288	1175	38.657	1719	56.6703	47.6636	2242	77.2445	1682	53.6594	65.4519	6.25283e-12	0.0161636
Mycth_108061		276	12.1644	216	9.87968	11.022	191	9.13548	197	9.44986	9.29267	319	13.1512	399	16.9403	15.0457	296	12.6055	296	12.917	12.7612	223	10.3169	218	10.1062	10.2116	447	21.6568	431	19.3353	20.496	0.658153	2.61881e-07
Mycth_108098		1914	123.234	1602	107.043	115.139	652	45.5569	605	42.3958	43.9763	1753	105.576	1696	105.192	105.384	935	58.1683	835	53.2308	55.6996	777	52.5139	1131	76.5957	64.5548	250	17.6943	308	20.1852	18.9398	1.64082e-07	2.93921e-10
Mycth_108115	3-ketoacyl-CoA thiolase with broad chain length specificity, cleaves 3-ketoacyl-CoA into acyl-CoA and acetyl-CoA during beta-oxidation of fatty acids	1433	45.5004	1121	36.9388	41.2196	1660	57.1997	1855	64.1049	60.6523	1186	35.2247	1186	36.276	35.7504	2899	88.9411	2708	85.1344	87.0378	858	28.597	990	33.0641	30.8305	5964	208.167	5288	170.904	189.536	1.14122e-24	1.18303e-58
Mycth_108157		1792	39.405	1669	38.0871	38.7461	1259	30.0439	1419	33.9605	32.0022	1896	38.9983	1721	36.4553	37.7268	1813	38.521	2069	45.0466	41.7838	1702	39.2859	1825	42.2113	40.7486	3954	95.5774	3696	82.7253	89.1513	0.116724	6.36648e-16
Mycth_108294	N-formyltyrosine oxidase, sporulation-specific microsomal enzyme involved in the production of N,N-bisformyl dityrosine required for spore wall maturation, homologous to cytochrome P-450s	1002	29.5863	755	23.1354	26.3608	293	9.38873	317	10.1873	9.78802	519	14.3345	542	15.4166	14.8755	1036	29.5575	997	29.1477	29.3526	858	26.5934	620	19.256	22.9247	4547	147.588	5139	154.452	151.02	1.98006e-11	5.8232e-38
Mycth_108304	Proteasome activator subunit; found in association with core particles, with and without the 19S regulatory particle; required for resistance to bleomycin, may be involved in protecting against oxidative damage; similar to mammalian PA200	4411	36.1163	4177	35.4927	35.8045	1365	12.1287	1618	14.4186	13.2737	2373	18.1743	2132	16.8159	17.4951	1676	13.2594	1710	13.8628	13.5611	3079	26.463	3534	30.4358	28.4494	1676	15.085	2074	17.2849	16.1849	0.100786	0.000760258
Mycth_108314		3328	93.0918	2597	75.389	84.2404	1107	33.6041	997	30.353	31.9785	1347	35.2444	1422	38.3172	36.7808	646	17.4601	743	20.5781	19.0191	700	20.5537	839	24.6855	22.6196	239	7.34904	223	6.34929	6.84916	1.29096e-07	1.08722e-12
Mycth_108317	Mitochondrial beta-keto-acyl synthase with possible role in fatty acid synthesis; required for mitochondrial respiration	3949	29.389	4082	31.5267	30.4578	170127	1374	150394	1218.16	1296.08	26	0.180994	45	0.322608	0.251801	2491	17.9125	2652	19.5415	18.727	759	5.92929	730	5.71442	5.82186	223	1.82434	196	1.48472	1.65453	2.15493e-171	2.05077e-13
Mycth_108391	1,3-beta-glucanosyltransferase, has similarity to Gas1p; localizes to the cell wall	85	4.12804	103	5.19123	4.65964	40	2.10815	39	2.06143	2.08479	101	4.58818	100	4.67833	4.63326	49	2.29936	74	3.55832	2.92884	72	3.67047	68	3.47365	3.57206	52	2.77609	65	3.21315	2.99462	0.210027	0.891988
Mycth_108407		430	15.259	410	15.0991	15.179	10755	414.176	12480	482.004	448.09	40093	1330.82	82344	2814.85	2072.84	14315	490.834	13827	485.818	488.326	80678	3005.22	34933	1303.91	2154.56	4456	173.823	10732	387.642	280.733	0.000145498	0.00227584
Mycth_108416		8750	61.3408	11197	81.4612	71.401	14881	113.211	16015	122.193	117.702	13327	87.3912	14068	95.0035	91.1974	20756	140.595	21921	152.156	146.376	17821	131.141	14893	109.819	120.48	10528	81.1319	10872	77.5788	79.3554	1.18553e-11	0.0315227
Mycth_108475	Protein of unknown function containing 8 putative transmembrane seqments; ORF exhibits genomic organization compatible with a translational readthrough-dependent mode of expression	2959	65.9771	2667	61.7134	63.8453	770	18.6318	593	14.3907	16.5113	1453	30.3046	1508	32.3904	31.3475	1194	25.724	1165	25.7195	25.7217	1437	33.6332	1360	31.8962	32.7647	1176	28.8244	1488	33.771	31.2977	0.30275	0.628419
Mycth_108493		2710	138.331	2104	111.456	124.893	49	2.71433	23	1.27778	1.99605	158	7.54397	111	5.45806	6.50102	1735	85.5725	1758	88.8496	87.211	233	12.4844	286	15.3556	13.92	8384	470.441	9701	504.032	487.236	3.53943e-93	6.57277e-199
Mycth_108501	Alpha subunit of COPI vesicle coatomer complex, which surrounds transport vesicles in the early secretory pathway	11837	118.518	11292	117.333	117.925	9210	100.073	8970	97.7488	98.9109	12234	114.579	11721	113.05	113.814	9733	94.1614	10360	102.704	98.4328	10848	114.013	11376	119.807	116.91	6645	73.1376	6955	70.8811	72.0093	0.500939	0.000613444
Mycth_108504	Component of the RSC chromatin remodeling complex; required for expression of mid-late sporulation-specific genes; contains two essential bromodomains, a bromo-adjacent homology (BAH) domain, and an AT hook	2588	42.5988	2415	41.2533	41.926	1501	26.8121	1387	24.8478	25.8299	2426	37.3524	2379	37.7219	37.5371	2674	42.5285	2931	47.7679	45.1482	2159	37.3035	2450	42.4181	39.8608	2726	49.3246	3036	50.866	50.0953	0.00750843	0.00226048
Mycth_108565	Plasma membrane t-SNARE involved in fusion of secretory vesicles at the plasma membrane; syntaxin homolog that is functionally redundant with Sso1p	7759	197.434	8585	226.707	212.071	2386	65.8877	2673	74.0276	69.9576	3553	84.568	4083	100.083	92.3257	3297	81.0627	3802	95.7892	88.426	4035	107.776	3849	103.019	105.398	2090	58.4612	2086	54.0286	56.2449	0.779406	1.4499e-05
Mycth_108615		6019	148.923	9794	251.481	200.202	532	14.2845	374	10.0713	12.1779	1669	38.6266	1598	38.0872	38.3569	7025	167.945	7484	183.34	175.643	11247	292.104	5440	141.575	216.839	724	19.6915	686	17.2764	18.484	1.78082e-76	1.33021e-24
Mycth_108627		1434	46.5169	1559	52.4827	49.4998	438	15.4189	405	14.2986	14.8588	668	20.269	745	23.2801	21.7745	425	13.321	558	17.9219	15.6214	532	18.115	618	21.0864	19.6007	617	22.0015	539	17.7969	19.8992	0.0805564	0.407728
Mycth_108765		121	7.89029	99	6.69963	7.29496	31	2.19375	33	2.34207	2.26791	63	3.84275	84	5.27659	4.55967	61	3.84347	56	3.61563	3.72955	48	3.28558	67	4.59552	3.94055	24	1.72038	31	2.0576	1.88899	0.751168	0.127207
Mycth_108781		745	31.6849	721	31.8228	31.7538	7500	346.157	6835	316.382	331.27	617	24.5457	980	40.1502	32.3479	253	10.3968	296	12.4645	11.4307	302	13.4824	251	11.2285	12.3554	155	7.24656	335	14.5022	10.8744	2.40061e-09	0.995614
Mycth_108836		2072	54.859	1261	34.6483	44.7536	33	0.948176	18	0.518691	0.733434	76	1.8822	14	0.357069	1.11963	201	5.14209	202	5.29538	5.21874	1973	54.8339	2534	70.5695	62.7017	225	6.54856	326	8.78554	7.66705	0.0556611	1.69586e-34
Mycth_108890	Galactose permease, required for utilization of galactose; also able to transport glucose	850	22.3771	536	14.6439	18.5105	547	15.6275	418	11.9768	13.8021	1461	35.9774	977	24.7768	30.3771	5833	148.376	4973	129.626	139.001	1542	42.6121	2010	55.6587	49.1354	8671	250.934	10992	294.547	272.74	5.01677e-36	9.03346e-43
Mycth_108924	Galactose permease, required for utilization of galactose; also able to transport glucose	333	9.56666	343	10.2263	9.89648	10986	342.509	11035	345.038	343.774	360	9.67415	502	13.8927	11.7834	578	16.0446	632	17.9771	17.0109	1036	31.2421	839	25.3531	28.2976	499	15.7587	767	22.4287	19.0937	0.0024196	0.198307
Mycth_109046		2489	65.0886	2079	56.4212	60.7549	543	15.4098	494	14.06	14.7349	1622	39.6757	1438	36.2247	37.9502	1191	30.0938	1009	26.1251	28.1095	1710	46.9396	1720	47.3108	47.1252	978	28.1141	869	23.1309	25.6225	0.0713747	0.000222619
Mycth_109078	Nuclear 5' to 3' single-stranded RNA exonuclease, involved in RNA metabolism, including rRNA and snRNA processing as well as poly (A+) dependent and independent mRNA transcription termination	3029	75.7896	2981	77.407	76.5983	1528	41.4907	1644	44.7703	43.1305	1960	45.8734	2012	48.4958	47.1846	2082	50.3358	2311	57.253	53.7944	1864	48.9576	1769	46.5576	47.7576	2177	59.8789	1952	49.7144	54.7967	0.0423024	0.0559751
Mycth_109194	Glycerol proton symporter of the plasma membrane, subject to glucose-induced inactivation, strongly but transiently induced when cells are subjected to osmotic shock	3863	75.5321	4314	87.5377	81.5349	990	21.0068	1223	26.0262	23.5165	1966	35.9571	2001	37.6895	36.8233	3038	57.3958	2894	56.0264	56.7111	1671	34.2963	1881	38.6855	36.4909	1515	32.563	1655	32.938	32.7505	3.67682e-08	0.892961
Mycth_109232		1323	15.4028	1060	12.8072	14.105	217	2.74168	150	1.90068	2.32118	857	9.33287	774	8.68055	9.00671	221	2.4861	284	3.27376	2.87993	403	4.92503	544	6.6618	5.79342	109	1.39499	160	1.89606	1.64553	1.27838e-14	2.99487e-08
Mycth_109373	Protein that recognizes and binds damaged DNA during nucleotide excision repair; subunit of Nucleotide Excision Repair Factor 1 (NEF1); contains zinc finger motif; homolog of human XPA protein	1860	60.6832	1649	55.8321	58.2577	853	30.201	1009	35.8282	33.0146	1112	33.9355	1032	32.4341	33.1848	1073	33.8252	1262	40.7664	37.2958	979	33.5276	1093	37.5084	35.518	1118	40.0961	1091	36.2304	38.1632	0.117333	0.137146
Mycth_109377		6953	58.4018	6390	55.701	57.0514	2256	20.5641	2588	23.659	22.1116	4398	34.5544	4014	32.4786	33.5165	3186	25.8574	3538	29.4239	27.6407	3438	30.3126	3984	35.1986	32.7556	3327	30.7193	3425	29.2824	30.0009	0.276299	0.771762
Mycth_109444		342	14.643	366	16.2627	15.4528	548	25.4624	508	23.6725	24.5675	1838	73.6109	1298	53.5357	63.5733	54768	2265.77	48260	2045.87	2155.82	65959	2964.43	57882	2606.75	2785.59	36523	1718.99	37364	1628.35	1673.67	3.82303e-221	0.00183499
Mycth_109499	Transporter, member of the ARN family of transporters that specifically recognize siderophore-iron chelates; responsible for uptake of iron bound to the siderophore triacetylfusarinine C	17	0.403017	20	0.492053	0.447535	158	4.06488	52	1.3417	2.70329	2517	55.8151	3715	84.8397	70.3274	117	2.68007	142	3.33311	3.00659	84	2.09034	117	2.91751	2.50393	424	11.0496	431	10.4003	10.7249	2.01598e-109	4.04472e-18
Mycth_109510		1622	63.3804	1172	47.5269	55.4537	36553	1550.04	48159	2048.14	1799.09	5008	183.047	3368	126.777	154.912	1286	48.5546	1151	44.5315	46.543	2207	90.5253	1625	66.7897	78.6575	5568	239.171	7119	283.149	261.16	2.27807e-18	3.52485e-16
Mycth_109530		3764	134.036	3525	130.268	132.152	3328	128.609	3183	123.363	125.986	4287	142.797	3960	135.842	139.319	4751	163.471	4614	162.681	163.076	2350	87.8422	2785	104.316	96.0789	1701	66.5856	1476	53.4996	60.0426	0.0145015	0.0121071
Mycth_109533	Glyoxylate reductase; null mutation results in increased biomass after diauxic shift; the authentic, non-tagged protein is detected in highly purified mitochondria in high-throughput studies	2381	93.9021	2029	83.0436	88.4729	1098	46.9932	1078	46.2714	46.6323	1753	64.6684	1978	75.1464	69.9074	954	36.3538	953	37.2132	36.7835	2093	86.6461	2167	89.8933	88.2697	1410	61.128	1707	68.5239	64.8259	4.05828e-08	0.181474
Mycth_109542		1051	27.7546	797	21.8423	24.7985	25472	729.982	22073	634.412	682.197	22266	550.007	20322	516.969	533.488	240	6.12391	252	6.58901	6.35646	11769	326.239	13927	386.85	356.544	6341	184.075	13813	371.29	277.682	0	0.672453
Mycth_109566		2461	64.8888	2092	57.2437	61.0663	495	14.1638	350	10.0439	12.1039	1376	33.9368	1245	31.6223	32.7795	724	18.4451	648	16.9169	17.681	869	24.0515	847	23.4906	23.771	660	19.1296	666	17.8741	18.5019	3.11343e-06	0.400606
Mycth_109620	Delta(9) fatty acid desaturase, required for monounsaturated fatty acid synthesis and for normal distribution of mitochondria	19139	472.622	19565	501.398	487.01	24853	666.024	25161	676.239	671.132	21709	501.451	29690	706.27	603.86	1069	25.5069	1106	27.0419	26.2744	17356	449.891	20436	530.814	490.353	3917	106.329	6114	153.678	130.004	3.00097e-193	8.06356e-14
Mycth_109638	C-4 methyl sterol oxidase, catalyzes the first of three steps required to remove two C-4 methyl groups from an intermediate in ergosterol biosynthesis; mutants accumulate the sterol intermediate 4,4-dimethylzymosterol	3317	114.442	2778	99.4673	106.955	21701	812.525	16822	631.678	722.101	26077	841.573	28649	952.172	896.873	2226	74.208	2116	72.2842	73.2461	7258	262.858	6604	239.662	251.26	4371	165.778	6048	212.395	189.086	2.52309e-189	0.342544
Mycth_109756		619	24.7181	549	22.7512	23.7346	440	19.0675	481	20.9048	19.9862	503	18.7882	618	23.7727	21.2805	567	21.8772	548	21.6667	21.7719	354	14.8385	412	17.3051	16.0718	561	24.6259	496	20.1603	22.3931	0.507089	0.00398465
Mycth_109790		1078	44.9109	860	37.1826	41.0468	4046	182.926	3071	139.249	161.087	2582	100.62	1370	54.9819	77.8008	1052	42.3481	1072	44.2197	43.2839	10224	447.113	11768	515.689	481.401	1637	74.9698	2127	90.1972	82.5835	0.163209	2.18783e-38
Mycth_109795		5424	308.005	5251	309.448	308.727	8338	513.827	7039	435.038	474.432	11556	613.818	10467	572.567	593.193	5218	286.304	4854	272.914	279.609	6967	415.286	8031	479.689	447.488	1031	64.3579	1203	69.5339	66.9459	8.23187e-14	3.46231e-55
Mycth_109817	Transcription coactivator, component of the ADA and SAGA transcriptional adaptor/HAT (histone acetyltransferase) complexes	1597	35.7021	1402	32.5271	34.1146	1851	44.9068	1832	44.5751	44.741	2337	48.87	2121	45.6768	47.2734	1504	32.488	1626	35.9913	34.2396	1673	39.2599	1716	40.3514	39.8056	946	23.248	969	22.0498	22.6489	0.0202365	0.000240926
Mycth_109821		10109	218.429	9791	219.552	218.991	3790	88.8707	2263	53.2188	71.0447	1888	38.1591	1308	27.2255	32.6923	15050	314.213	14336	306.703	310.458	17805	403.839	18683	424.621	414.23	2803	66.5779	2287	50.2992	58.4386	6.95814e-91	4.662e-48
Mycth_109870		9488	242.398	10045	266.325	254.361	4191	116.195	5630	156.545	136.37	11108	265.451	8767	215.76	240.605	7533	185.955	7165	181.242	183.598	12537	336.21	12573	337.867	337.039	4343	121.969	4598	119.568	120.768	0.0847976	1.88311e-18
Mycth_109876	Component of the lid subcomplex of the regulatory subunit of the 26S proteasome; involved in mRNA export mediated by the TREX-2 complex (Sac3p-Thp1p); ortholog of human DSS1	4153	271.508	4153	281.767	276.637	3884	275.56	3296	234.523	255.041	3192	195.199	3081	194.034	194.616	3620	228.673	3632	235.1	231.886	3341	229.277	3352	230.503	229.89	4434	318.655	5062	336.848	327.752	0.00714237	2.27442e-05
Mycth_109897		10790	488.65	13138	617.467	553.058	636	31.2572	433	21.3423	26.2998	1349	57.1455	1624	70.8481	63.9968	2892	126.549	2287	102.549	114.549	2832	134.627	1872	89.1732	111.9	1725	85.8756	2061	95.005	90.4403	6.71249e-09	0.677638
Mycth_109914		1511	94.6574	1115	72.4892	83.5733	1301	88.4472	1194	81.409	84.9281	1503	88.0731	1402	84.6066	86.3398	216	13.0746	253	15.6927	14.3837	767	50.437	781	51.4628	50.9499	71	4.88937	85	5.42003	5.1547	6.92906e-47	9.67085e-40
Mycth_10995	NAD(+)-dependent histone deacetylase; essential subunit of the Sum1p/Rfm1p/Hst1p complex required for ORC-dependent silencing and mitotic repression; non-essential subunit of the Set3C deacetylase complex; involved in telomere maintenance	1630	54.7558	1487	51.8396	53.2977	1157	42.1787	1022	37.3656	39.7721	1551	48.7359	1339	43.3301	46.033	845	27.4274	915	30.4335	28.9304	900	31.7358	1055	37.2776	34.5067	946	34.9332	911	31.1497	33.0415	0.000746905	0.587757
Mycth_109978	Alpha-isopropylmalate synthase (2-isopropylmalate synthase); the main isozyme responsible for the first step in the leucine biosynthesis pathway	21779	444.412	18320	387.955	416.184	3910	86.5848	3927	87.2142	86.8995	10201	194.709	6909	135.809	165.259	3596	70.9012	3510	70.9158	70.9085	9940	212.911	17065	366.275	289.593	3529	79.1598	3472	72.1141	75.637	3.37202e-10	3.04894e-12
Mycth_110022	NADPH-dependent aldo-keto reductase, reduces multiple substrates including 2-methylbutyraldehyde and D,L-glyceraldehyde, expression is induced by osmotic and oxidative stress; functionally redundant with other aldo-keto reductases	2786	120.091	2994	133.934	127.012	3404	159.234	3000	140.744	149.989	4578	184.586	4265	177.098	180.842	10045	418.374	9169	391.327	404.851	5300	239.811	5556	251.909	245.86	9679	458.633	10608	465.431	462.032	3.54856e-23	1.81055e-13
Mycth_110028	Serine-rich protein that contains a basic-helix-loop-helix (bHLH) DNA binding motif; binds E-boxes of glycolytic genes and contributes to their activation; may function as a transcriptional activator in Ty1-mediated gene expression	1987	70.4128	1976	72.6689	71.5409	16938	651.377	10928	421.476	536.427	22713	752.874	14458	493.546	623.21	493	16.8805	610	21.4028	19.1417	25121	934.446	25203	939.417	936.931	36234	1411.48	61511	2218.7	1815.09	5.11961e-40	8.36809e-06
Mycth_110038		38	2.38346	62	4.03575	3.2096	561	38.186	368	25.1217	31.6539	175	10.2673	227	13.7156	11.9915	78	4.7272	73	4.53351	4.63035	145	9.54675	144	9.50033	9.52354	94	6.48122	198	12.641	9.56111	9.9297e-05	0.694019
Mycth_110042	Protein involved in apoptosis; variously described as containing a BCL-2 homology (BH3) domain or as a member of the BAX inhibitor family; reported to promote apoptosis under some conditions and to inhibit it in others; localizes to ER and vacuole; may link the unfolded protein response to apoptosis via regulation of calcium-mediated signaling; translocates to mitochondria under apoptosis-inducin…	4151	147.611	3399	125.437	136.524	5578	215.259	5136	198.778	207.018	4273	142.132	3775	129.315	135.724	4357	149.706	4728	166.468	158.087	4207	157.037	3636	136.001	146.519	7713	301.504	8978	324.966	313.235	0.0244221	6.18481e-12
Mycth_110061		8991	213.347	7457	183.633	198.49	4689	120.747	4822	124.533	122.64	5154	114.398	5464	124.898	119.648	7959	182.483	8725	204.989	193.736	19804	493.281	14118	352.374	422.828	1544	40.2745	1718	41.4948	40.8847	6.63493e-11	1.58623e-45
Mycth_110187	Lanosterol 14-alpha-demethylase; catalyzes the C-14 demethylation of lanosterol to form 4,4''-dimethyl cholesta-8,14,24-triene-3-beta-ol in the ergosterol biosynthesis pathway; member of the cytochrome P450 family; associated and coordinately regulated with the P450 reductase Ncp1p	4655	118.038	4446	116.998	117.518	19494	536.439	15278	421.645	479.042	16907	401.017	18701	456.808	428.912	5679	139.143	6140	154.155	146.649	10983	292.339	9760	260.318	276.329	2115	58.9546	2203	56.8603	57.9075	6.78461e-33	3.00948e-34
Mycth_110298		5419	154.896	4646	137.818	146.357	2199	68.2122	2341	72.8281	70.5201	4913	131.359	4025	110.829	121.094	1936	53.47	1893	53.5745	53.5223	1861	55.838	2548	76.6075	66.2228	1825	57.3439	2292	66.6848	62.0144	6.79739e-13	0.716668
Mycth_110317	Cytoplasmic malate dehydrogenase, one of three isozymes that catalyze interconversion of malate and oxaloacetate; involved in the glyoxylate cycle and gluconeogenesis during growth on two-carbon compounds; interacts with Pck1p and Fbp1	1544	68.8836	1108	51.2999	60.0917	3540	171.391	1847	89.6836	130.537	4747	198.099	5082	218.408	208.253	212	9.13881	213	9.40883	9.27382	634	29.6908	648	30.4085	30.0496	373	18.2929	394	17.8919	18.0924	1.35284e-199	0.00854813
Mycth_110470		195	13.9268	91	6.74475	10.3358	24	1.86013	23	1.78781	1.82397	15	1.00208	24	1.65118	1.32663	59	4.07149	59	4.17211	4.1218	93	6.97209	71	5.33368	6.15288	21	1.6487	29	2.10818	1.87844	0.00208514	0.00314129
Mycth_110475		2730	68.5099	2486	64.7441	66.627	2906	79.1413	2891	78.9618	79.0515	3731	87.5811	3256	78.7121	83.1466	1850	44.8588	1798	44.6754	44.7671	2931	77.2094	3303	87.187	82.1982	1061	29.2692	1059	27.0507	28.16	5.1503e-08	3.282e-17
Mycth_110510		1337	93.2671	1275	92.3029	92.785	3045	230.516	3485	264.593	247.554	2504	163.39	2365	158.926	161.158	4927	332.097	4547	314.058	323.078	3805	278.622	3154	231.425	255.024	3819	292.854	4107	291.618	292.236	3.11202e-17	0.072988
Mycth_110532		2033	85.6067	1346	58.8198	72.2133	61534	2811.92	69432	3182.06	2996.99	4649	183.115	6398	259.526	221.32	2193	89.2266	2215	92.3489	90.7878	2148	94.9442	1326	58.7308	76.8375	2908	134.608	4129	176.973	155.79	9.39683e-14	7.12606e-05
Mycth_110536	RNA polymerase II subunit B32; forms two subunit dissociable complex with Rpb7p; involved in recruitment of 3'-end processing factors to transcribing RNA polymerase II complex and in export of mRNA to cytoplasm under stress conditions; also involved in translation initiation	1286	65.9734	1073	57.1263	61.5499	1719	95.702	1531	85.4833	90.5926	1864	89.4475	2057	101.655	95.5512	953	47.2396	959	48.7118	47.9757	904	48.6811	1085	58.5477	53.6144	601	33.8928	474	24.7514	29.3221	1.26679e-09	0.00341344
Mycth_110640		177	6.52628	162	6.19891	6.3626	17562	702.721	11663	468.037	585.379	20141	694.652	20068	712.791	703.722	71	2.52951	67	2.44599	2.48775	8025	310.6	8069	312.942	311.771	4236	171.693	6784	254.607	213.15	0	0.169938
Mycth_110651		469	17.9012	341	13.5074	15.7043	4	0.165686	1	0.0415419	0.103614	2	0.0714056	2	0.0735367	0.0724711	32	1.18017	41	1.54946	1.36481	5	0.200328	20	0.802953	0.501641	894	37.5103	931	36.1701	36.8402	2.7007e-05	3.51682e-63
Mycth_110670	Delta(24)-sterol C-methyltransferase, converts zymosterol to fecosterol in the ergosterol biosynthetic pathway by methylating position C-24; localized to both lipid particles and mitochondrial outer membrane	4900	166.025	4723	166.075	166.05	2770	101.853	2784	102.666	102.259	4226	133.937	4525	147.694	140.816	2676	87.6092	3056	102.522	95.0658	2509	89.2365	2739	97.6163	93.4264	1638	61.0094	1563	53.9051	57.4572	0.000981866	0.00233636
Mycth_110674		23261	847.257	42341	1600.5	1223.88	22418	886.136	16588	657.595	771.865	10562	359.854	12838	450.453	405.154	15357	540.478	17302	623.98	582.229	22851	873.686	18350	703.032	788.359	3590	143.743	3430	127.167	135.455	3.42762e-06	1.30161e-33
Mycth_110717	Subunit beta1 of the nascent polypeptide-associated complex (NAC) involved in protein targeting, associated with cytoplasmic ribosomes; enhances DNA binding of the Gal4p activator; homolog of human BTF3b	6704	412.875	6506	415.821	414.348	6932	463.297	7049	472.487	467.892	8796	506.715	9299	551.679	529.197	10182	605.903	9123	556.3	581.102	4576	295.824	5552	359.655	327.74	3364	227.743	3564	223.416	225.58	0.0713493	0.0451211
Mycth_110792	Protein of unknown function, has homology to kinase Snf7p; not required for growth on nonfermentable carbon sources; essential for survival in stationary phase	578	20.1189	547	19.7593	19.9391	1599	60.4007	2293	86.8678	73.6343	865	28.1635	1063	35.6432	31.9033	562	18.9016	594	20.4716	19.6866	396	14.4689	369	13.51	13.9895	1254	47.9821	1577	55.8729	51.9275	0.00129611	4.84439e-24
Mycth_110806		204	12.8746	333	21.81	17.3423	31	2.12316	38	2.61015	2.36665	98	5.78527	107	6.50509	6.14518	34	2.07333	30	1.87461	1.97397	71	4.70354	117	7.76679	6.23516	55	3.81567	104	6.68081	5.24824	0.000581979	0.934274
Mycth_110817	Ribosomal protein P1 beta, component of the ribosomal stalk, which is involved in interaction of translational elongation factors with ribosome; accumulation is regulated by phosphorylation and interaction with the P2 stalk component	11101	687.823	12080	776.765	732.294	21525	1447.35	17253	1163.48	1305.41	21415	1241.16	21428	1278.98	1260.07	25278	1513.36	21777	1335.98	1424.67	9789	636.673	13562	883.875	760.274	4783	325.777	3976	250.757	288.267	0.0371881	1.82121e-08
Mycth_110821	Protein expressed during sporulation, redundant with Sps22p for organization of the beta-glucan layer of the spore wall; S. pombe ortholog is a spore wall component	35832	663.23	32949	632.912	648.071	34809	699.2	35119	707.478	703.339	36712	635.616	36059	642.943	639.28	34499	617	32984	604.483	610.741	33983	660.265	32803	638.644	649.454	18831	383.152	21973	413.976	398.564	0.762876	0.00199616
Mycth_110871	Isocitrate lyase, catalyzes the formation of succinate and glyoxylate from isocitrate, a key reaction of the glyoxylate cycle; expression of ICL1 is induced by growth on ethanol and repressed by growth on glucose	2943	70.0952	2606	64.414	67.2546	399	10.3131	506	13.1168	11.7149	1328	29.5863	1552	35.6087	32.5975	2298	52.8851	2571	60.63	56.7575	1029	25.7263	808	20.2424	22.9843	4240	111.012	4252	103.082	107.047	3.43497e-10	4.94279e-32
Mycth_110897	Protein of unknown function, involved in proteasome-dependent catabolite inactivation of fructose-1,6-bisphosphatase; contains six WD40 repeats; computational analysis suggests that Gid7p and Moh1p have similar functions	2739	54.6658	2492	51.6155	53.1406	2714	58.7828	3016	65.5138	62.1483	3624	67.6559	3538	68.0217	67.8388	2112	40.7289	2345	46.3398	43.5344	4165	87.2574	3587	75.3021	81.2798	2809	61.6283	3095	62.8748	62.2516	0.000114364	0.3287
Mycth_110931	NAD(+)-dependent formate dehydrogenase, may protect cells from exogenous formate	21436	687.05	24574	817.388	752.219	2768	96.278	1229	42.872	69.575	2247	67.3661	2176	67.1845	67.2753	347	10.7463	348	11.0436	10.895	296	9.95863	589	19.8569	14.9078	2073	73.0379	3609	117.74	95.3889	9.09949e-63	3.12575e-17
Mycth_110951		16	1.94724	26	3.28384	2.61554	5	0.66037	3	0.397374	0.528872	1	0.11384	12	1.40685	0.760345	12	1.41113	18	2.16901	1.79007	24	3.06602	24	3.0723	3.06916	18	2.40812	18	2.2298	2.31896	0.284374	0.792964
Mycth_110956	Subunit alpha of assimilatory sulfite reductase, which converts sulfite into sulfide	783	16.6783	650	14.3685	15.5234	3846	88.903	3608	83.644	86.2735	5631	112.194	6170	126.602	119.398	798	16.424	869	18.3273	17.3756	2438	54.5114	2811	62.9801	58.7458	8313	194.649	17882	387.703	291.176	4.97004e-93	1.5436e-15
Mycth_111030		127	8.43251	102	7.02848	7.7305	3535	254.718	6538	472.472	363.595	335	20.8062	388	24.8171	22.8116	253	16.2315	257	16.8956	16.5636	147	10.2455	112	7.82211	9.03382	816	59.5591	758	51.2289	55.394	0.155687	2.6118e-29
Mycth_111035	Putative metalloprotease with similarity to the zinc carboxypeptidase family, required for normal cell wall assembly	1444	44.9265	1257	40.5863	42.7564	98	3.30886	62	2.09945	2.70415	83	2.4155	50	1.49855	1.95703	186	5.59157	124	3.81984	4.70571	78	2.54738	141	4.61431	3.58085	334	11.4232	260	8.23382	9.8285	0.000440617	4.0184e-06
Mycth_111036		786	18.5046	612	14.9526	16.7286	559	14.2819	294	7.53323	10.9075	1006	22.1538	754	17.0999	19.6268	4063	92.4248	4242	98.8813	95.6531	15421	381.094	9801	242.705	311.9	6587	170.47	6432	154.133	162.301	1.55015e-50	0.00451875
Mycth_111073		800	21.1372	690	18.9197	20.0284	231	6.62348	297	8.54066	7.58207	520	12.8515	422	10.7408	11.7962	2309	58.9477	1901	49.731	54.3393	1248	34.6127	897	24.9288	29.7708	6096	177.054	6113	164.401	170.728	7.59029e-41	2.02646e-33
Mycth_111088		780	30.7617	729	29.8368	30.2992	110	4.70788	126	5.40835	5.05811	181	6.67711	234	8.88992	7.78352	275	10.4793	256	9.9964	10.2379	250	10.3495	292	12.113	11.2312	115	4.98561	114	4.57629	4.78095	0.0560329	0.000188578
Mycth_111107	Protein that interacts with mitotic cyclin Clb2p; required for the regulation of microtubule dynamics during mitosis; controls bud morphogenesis; involved in the transport of H2A and H2B histones to the nucleus; phosphorylated by CK2	10405	250.869	9418	235.652	243.26	5748	150.397	5714	149.942	150.169	8806	198.599	8636	200.578	199.588	7104	165.498	6906	164.861	165.18	7092	179.488	7350	186.399	182.944	8427	223.348	8900	218.417	220.883	0.246005	0.00310856
Mycth_111172		315	13.2752	264	11.5463	12.4107	546	24.9712	520	23.8512	24.4112	268	10.5647	295	11.9762	11.2704	248	10.0987	253	10.5569	10.3278	298	13.1828	301	13.3428	13.2628	389	18.0212	746	32.0008	25.011	0.969025	0.000960045
Mycth_111173		2255	54.6013	1999	50.2316	52.4164	1647	43.2779	1761	46.4081	44.843	3682	83.3939	3169	73.917	78.6554	2466	57.6945	3228	77.3886	67.5416	3030	77.0127	2715	69.1478	73.0803	2072	55.1507	2569	63.3159	59.2333	0.562487	0.602695
Mycth_111214	C-24(28) sterol reductase, catalyzes the final step in ergosterol biosynthesis; mutants are viable, but lack ergosterol	6709	131.836	6541	133.392	132.614	1384	29.5141	1311	28.0387	28.7764	4119	75.7117	3658	69.2448	72.4782	7927	150.512	7712	150.049	150.28	6524	134.572	5778	119.428	127	2455	53.0314	2871	57.4252	55.2283	6.36314e-19	3.11506e-08
Mycth_111314		3324	100.954	8765	276.264	188.609	2184	71.9836	2458	81.2501	76.6168	381	10.8239	984	28.7889	19.8064	1230	36.0956	1278	38.4311	37.2633	14878	474.321	5422	173.211	323.766	22047	736.068	26369	815.173	775.621	0.146949	0.0785341
Mycth_111331	3-ketoacyl-CoA thiolase with broad chain length specificity, cleaves 3-ketoacyl-CoA into acyl-CoA and acetyl-CoA during beta-oxidation of fatty acids	4664	158.134	4118	144.898	151.516	4606	169.476	3720	137.274	153.375	4639	147.125	4660	152.201	149.663	4236	138.774	4244	142.472	140.623	6400	227.777	5943	211.946	219.861	6130	228.471	7614	262.768	245.62	0.892362	0.0857972
Mycth_111372		38	1.20357	24	0.788875	0.996224	55	1.89046	94	3.24037	2.56542	9	0.26664	10	0.305109	0.285874	60	1.83622	39	1.22304	1.52963	51	1.6956	59	1.96559	1.83059	171	5.95374	137	4.41674	5.18524	0.000190917	4.03534e-06
Mycth_111377		2275	156.559	1952	139.407	147.983	1383	103.285	1439	107.779	105.532	2524	162.472	2560	169.708	166.09	795	52.8626	623	42.4494	47.656	1145	82.7114	1653	119.652	101.182	351	26.5527	332	23.2556	24.9041	4.77072e-26	2.01379e-15
Mycth_111388		583	10.9098	496	9.63247	10.2711	183	3.71634	200	4.07339	3.89487	262	4.5861	272	4.90324	4.74467	305	5.51485	292	5.41026	5.46255	344	6.75725	290	5.70819	6.23272	287	5.90384	344	6.55238	6.22811	0.206463	0.556967
Mycth_111405	Histone H4, core histone protein required for chromatin assembly and chromosome function; one of two identical histone proteins (see also HHF1); contributes to telomeric silencing; N-terminal domain involved in maintaining genomic integrity	32529	2107.71	30203	2030.94	2069.33	26433	1858.67	20588	1451.88	1655.28	26027	1577.46	33310	2079.12	1828.29	13404	839.189	12123	777.745	808.467	20305	1381.04	25618	1745.97	1563.51	20163	1436.15	23613	1557.34	1496.74	8.41113e-14	0.555144
Mycth_111425	Protein component of the large (60S) ribosomal subunit, identical to Rpl2Ap and has similarity to E. coli L2 and rat L8 ribosomal proteins; expression is upregulated at low temperatures	15671	641.347	17332	736.128	688.738	29933	1329.42	25344	1128.88	1229.15	30561	1169.93	28982	1142.59	1156.26	35843	1417.38	32087	1300.21	1358.79	13725	589.62	18695	804.775	697.197	5867	263.947	4507	187.749	225.848	0.0101247	1.68469e-10
Mycth_111604	Alkaline phosphatase specific for p-nitrophenyl phosphate; also has protein phosphatase activity	1181	38.4322	1188	40.1208	39.2765	1528	53.9617	1663	58.9001	56.4309	1681	51.169	1618	50.7213	50.9452	1606	50.4983	1397	45.0121	47.7552	2078	70.9831	1716	58.7375	64.8603	1785	63.8541	1867	61.8418	62.8479	0.92182	0.584753
Mycth_111645		680	21.4709	675	22.1184	21.7947	5183	177.599	6794	233.478	205.538	1343	39.6654	1126	34.2489	36.9572	2638	80.4827	2418	75.5937	78.0382	4052	134.3	3350	111.26	122.78	8965	311.17	19084	613.344	462.257	1.11825e-14	8.89348e-11
Mycth_111741	Transcription factor, involved in regulating multidrug resistance and oxidative stress response; forms a heterodimer with Pdr1p; contains a Zn(II)2Cys6 zinc finger domain that interacts with a pleiotropic drug resistance element in vitro	996	22.8885	814	19.4129	21.1507	723	18.0307	743	18.5834	18.307	714	15.3479	838	18.551	16.9495	2153	47.8065	2292	52.1506	49.9785	1726	41.6353	1494	36.1127	38.874	2271	57.3692	1985	46.4312	51.9002	1.63979e-30	0.00522509
Mycth_111770	Subunit VIIa of cytochrome c oxidase, which is the terminal member of the mitochondrial inner membrane electron transport chain	3498	447.056	3469	460.102	453.579	8243	1143.26	9166	1274.97	1209.11	10147	1213.04	9921	1221.41	1217.22	4089	504.945	3249	411.13	458.037	3281	440.161	3862	519.166	479.663	1982	278.452	2135	277.736	278.094	3.21112e-19	0.000353291
Mycth_111814	Cholinephosphate cytidylyltransferase, also known as CTP:phosphocholine cytidylyltransferase, rate-determining enzyme of the CDP-choline pathway for phosphatidylcholine synthesis, inhibited by Sec14p, activated upon lipid-binding	4217	90.5048	4935	109.917	100.211	6323	147.268	5819	135.923	141.596	3879	77.8721	4161	86.0264	81.9493	3250	67.3964	3664	77.8594	72.6279	3658	82.4091	3331	75.1961	78.8026	3611	85.1923	3569	77.9663	81.5793	0.709187	0.237928
Mycth_111845		7393	212.152	8325	247.924	230.038	714	22.2353	436	13.6173	17.9263	943	25.3124	852	23.5523	24.4323	2855	79.1624	2335	66.344	72.7532	3049	91.8434	2426	73.2268	82.5351	1079	34.0372	1103	32.2177	33.1275	1.44581e-26	6.1208e-08
Mycth_111934	3-hydroxy-3-methylglutaryl-CoA (HMG-CoA) synthase, catalyzes the formation of HMG-CoA from acetyl-CoA and acetoacetyl-CoA; involved in the second step in mevalonate biosynthesis	3727	87.4207	3352	81.5957	84.5082	2727	69.4156	2342	59.7888	64.6022	7118	156.173	6311	142.6	149.387	6144	139.249	5899	137	138.124	5399	132.933	4242	104.659	118.796	4780	123.25	5608	133.892	128.571	0.986789	0.215522
Mycth_111987	Ubiquitin-conjugating enzyme variant involved in error-free postreplication repair; forms a heteromeric complex with Ubc13p, an active ubiquitin-conjugating enzyme; cooperates with chromatin-associated RING finger proteins, Rad18p and Rad5p	3824	257.594	3405	238.037	247.816	2485	181.661	2699	197.879	189.77	3591	226.271	3675	238.475	232.373	2927	190.514	2620	174.746	182.63	2701	190.988	3088	218.8	204.894	1928	142.768	1878	128.768	135.768	0.116724	0.0177994
Mycth_112014	NADPH-dependent medium chain alcohol dehydrogenase with broad substrate specificity; member of the cinnamyl family of alcohol dehydrogenases; may be involved in fusel alcohol synthesis or in aldehyde tolerance	1529	61.6843	1322	55.3486	58.5165	1961	85.8543	1053	46.2353	66.0448	3212	121.21	2709	105.279	113.244	10378	404.545	9878	394.57	399.557	7946	336.496	6366	270.138	303.317	22044	977.603	29966	1230.52	1104.06	2.19474e-45	2.94282e-20
Mycth_112025	Putative protein of unknown function	10483	569.291	11169	629.465	599.378	29170	1719.1	42381	2504.94	2112.02	5843	296.81	4147	216.945	256.877	1907	100.066	1653	88.8811	94.4734	4538	258.688	6717	383.687	321.188	763	45.5489	920	50.8545	48.2017	5.18106e-14	6.22023e-31
Mycth_112050		304	10.1188	234	8.08313	9.10097	57	2.05896	48	1.7389	1.89893	110	3.42486	121	3.87978	3.65232	131	4.2132	146	4.81167	4.51244	82	2.86506	89	3.116	2.99053	148	5.4153	108	3.65908	4.53719	0.230672	0.0442351
Mycth_112051		1799	49.454	1602	45.7026	47.5783	383	11.4258	158	4.72722	8.0765	2869	73.7726	1438	38.0799	55.9263	1105	29.3507	1041	28.3341	28.8424	1957	56.4709	4389	126.908	91.6894	2433	73.522	2310	64.6361	69.0791	0.138719	0.59219
Mycth_112080		1067	42.7416	854	35.5019	39.1218	1851	80.4654	1897	82.7049	81.5852	761	28.5144	352	13.583	21.0487	793	30.6934	720	28.5566	29.625	969	40.7449	1726	72.7242	56.7346	937	41.2601	957	39.0203	40.1402	0.391205	0.328207
Mycth_112086		526	84.3477	354	58.9113	71.6295	345	60.0376	261	45.5518	52.7947	398	59.6987	308	47.5778	53.6382	158	24.481	134	21.2755	22.8783	231	38.8833	295	49.7579	44.3206	317	55.8794	426	69.5328	62.7061	2.3129e-05	0.0126597
Mycth_112089		1327	68.2829	1164	62.1587	65.2208	42	2.34535	35	1.96014	2.15274	9	0.433189	3	0.148706	0.290947	0	0	1	0.0509482	0.0254741	43	2.32259	129	6.98205	4.65232	0	0	0	0	0	0.180373	2.01891e-07
Mycth_112121	Major of three pyruvate decarboxylase isozymes, key enzyme in alcoholic fermentation, decarboxylates pyruvate to acetaldehyde; subject to glucose-, ethanol-, and autoregulation; involved in amino acid catabolism	4283	104.55	3108	78.7345	91.6423	43504	1152.45	38673	1027.45	1089.95	46612	1064.31	48192	1133.23	1098.77	307	7.24102	350	8.45925	7.85014	19034	487.719	15985	410.432	449.075	1582	42.4509	3433	85.2987	63.8748	0	4.08073e-16
Mycth_112136	Histone H2B, core histone protein required for chromatin assembly and chromosome function; nearly identical to HTB2; Rad6p-Bre1p-Lge1p mediated ubiquitination regulates transcriptional activation, meiotic DSB formation and H3 methylation	39887	2638.1	30998	2127.66	2382.88	18299	1313.42	19355	1393.26	1353.34	23828	1474.15	28285	1802.11	1638.13	17569	1122.77	14168	927.804	1025.29	14429	1001.75	22329	1553.39	1277.57	7427	539.981	8841	595.188	567.584	0.000236451	2.50452e-05
Mycth_112137	Histone H2A, core histone protein required for chromatin assembly and chromosome function; one of two nearly identical (see also HTA1) subtypes; DNA damage-dependent phosphorylation by Mec1p facilitates DNA repair; acetylated by Nat4p	45587	3158.48	36060	2592.81	2875.64	30194	2270.25	25625	1932.32	2101.29	32616	2113.79	45709	3050.74	2582.26	20076	1344	17874	1226.16	1285.08	19475	1416.37	28105	2048.2	1732.29	9225	702.6	9734	686.468	694.534	2.55446e-08	2.79938e-08
Mycth_112159	Farnesyl-diphosphate farnesyl transferase (squalene synthase), joins two farnesyl pyrophosphate moieties to form squalene in the sterol biosynthesis pathway	5948	132.218	4769	110.016	121.117	2108	50.8521	1803	43.6209	47.2365	4287	89.1392	4292	91.9066	90.5229	1850	39.7355	2011	44.261	41.9982	2466	57.5411	2923	68.3443	62.9427	963	23.5316	1025	23.192	23.3618	1.4694e-14	2.13658e-13
Mycth_112204	F0-ATP synthase subunit c (ATPase-associated proteolipid), encoded on the mitochondrial genome; mutation confers oligomycin resistance; expression is specifically dependent on the nuclear genes AEP1 and AEP2	7224	276.767	5099	202.735	239.751	24653	1025	27097	1129.89	1077.44	18681	669.469	22988	848.406	758.938	11196	414.462	9711	368.373	391.418	1167	46.9322	1595	64.2761	55.6041	5963	251.134	4762	185.703	218.419	4.24436e-09	7.13299e-23
Mycth_112227		1258	19.9906	1128	18.6021	19.2963	49111	846.916	28936	500.451	673.683	24911	370.28	29835	456.706	413.493	799	12.2681	749	11.7846	12.0263	11303	188.539	6550	109.481	149.01	3019	52.7367	4073	65.8797	59.3082	0	0.000166024
Mycth_112306		1529	34.8387	1229	29.0613	31.95	1548	38.2774	1343	33.3049	35.7912	1587	33.824	1389	30.4876	32.1558	1735	38.1979	1735	39.1419	38.6699	1419	33.9391	1413	33.8648	33.902	535	13.4003	430	9.97276	11.6865	0.0179773	1.59653e-10
Mycth_112322	Nitric oxide oxidoreductase, flavohemoglobin involved in nitric oxide detoxification; plays a role in the oxidative and nitrosative stress responses	1044	27.6557	892	24.522	26.0889	109758	3155.27	90620	2612.68	2883.97	55989	1387.33	42324	1080.03	1233.68	1926	49.2976	1866	48.9421	49.1199	9336	259.602	10233	285.127	272.365	3828	111.471	4718	127.214	119.342	2.44146e-200	4.10831e-09
Mycth_112329	C-5 sterol desaturase, catalyzes the introduction of a C-5(6) double bond into episterol, a precursor in ergosterol biosynthesis; mutants are viable, but cannot grow on non-fermentable carbon sources	2924	105.898	2557	96.106	101.002	11848	465.665	10409	410.298	437.981	11759	398.361	12538	437.428	417.894	2938	102.813	2825	101.302	102.058	6861	260.833	6155	234.473	247.653	4386	174.617	5152	189.924	182.27	4.79819e-58	0.189661
Mycth_112362		30264	600.727	20803	428.533	514.63	1321	28.4558	865	18.6872	23.5715	9032	167.698	5076	97.0595	132.379	99	1.89876	73	1.4347	1.66673	11427	238.093	21028	439.037	338.565	47	1.02554	30	0.606128	0.815834	1.43077e-38	1.34496e-147
Mycth_112363	Putative cysteine protease similar to mammalian caspases; involved in regulation of apoptosis upon H2O2 treatment; contributes to clearance of insoluble protein aggregates during normal growth; may be involved in cell cycle progression	3704	113.783	3589	114.416	114.1	3835	127.846	3375	112.839	120.343	3232	92.8692	3763	111.354	102.112	3704	109.942	3851	117.13	113.536	3382	109.055	3552	114.771	111.913	2869	96.8817	3024	94.5542	95.7179	0.0645383	0.821972
Mycth_112399		120	4.89537	81	3.42924	4.16231	64	2.83336	66	2.9304	2.88188	72	2.74746	97	3.81191	3.27968	169	6.66157	145	5.8568	6.25918	111	4.75326	103	4.41971	4.58648	116	5.20196	105	4.36	4.78098	0.00199392	0.554604
Mycth_112411		6315	129.744	5413	115.414	122.579	5853	130.499	6125	136.961	133.73	6133	117.864	5302	104.935	111.399	8906	176.799	7992	162.576	169.688	8328	179.604	8233	177.919	178.762	5482	123.81	5916	123.718	123.764	4.22421e-07	0.0325972
Mycth_112442	Alpha 2 subunit of the 20S proteasome	2918	121.866	2802	121.444	121.655	3500	158.629	3294	149.727	154.178	3709	144.894	3896	156.741	150.818	4167	168.154	3952	163.419	165.787	4916	215.513	4526	198.823	207.168	4662	214.031	4937	209.872	211.951	0.0713422	0.25788
Mycth_112471		5967	148.356	5231	134.971	141.664	3269	88.2024	1708	46.2184	67.2104	7021	163.283	5804	139.009	151.146	1473	35.3865	1487	36.6056	35.996	6380	166.507	7154	187.09	176.799	1232	33.6716	1542	39.0235	36.3476	1.16157e-42	2.3899e-33
Mycth_112491	High-affinity glucose transporter of the major facilitator superfamily, expression is induced by low levels of glucose and repressed by high levels of glucose	76	3.40255	63	2.92711	3.16483	4800	233.211	5699	277.695	255.453	2937	122.995	3342	144.133	133.564	232	10.0361	248	10.9934	10.5147	384	18.0462	247	11.6316	14.8389	800	39.3718	1130	51.4946	45.4332	6.55613e-120	3.27544e-09
Mycth_112498		2843	83.223	2196	66.7124	74.9677	639	20.2994	644	20.5178	20.4086	2504	68.5638	2289	64.5473	66.5556	642	18.1588	702	20.3466	19.2527	1636	50.2705	2272	69.9563	60.1134	950	30.57	957	28.5148	29.5424	5.70106e-30	7.89958e-05
Mycth_112612	Coproporphyrinogen III oxidase, an oxygen requiring enzyme that catalyzes the sixth step in the heme biosynthetic pathway; transcription is repressed by oxygen and heme (via Rox1p and Hap1p)	949	34.4433	931	35.0668	34.755	27242	1072.99	24438	965.343	1019.16	23131	785.284	23866	834.418	809.851	1055	36.9978	930	33.4202	35.209	4152	158.183	4351	166.104	162.143	2631	104.97	3597	132.884	118.927	5.75452e-269	0.239732
Mycth_112686	ATPase involved in protein folding and the response to stress; plays a role in SRP-dependent cotranslational protein-membrane targeting and translocation; member of the heat shock protein 70 (HSP70) family; localized to the cytoplasm	11521	253.997	10938	250.256	252.127	134658	3221.72	136727	3280.74	3251.23	59048	1217.69	52956	1124.66	1171.18	44841	955.212	46094	1006.17	980.69	37568	869.402	35723	828.398	848.9	36419	882.616	49190	1103.85	993.231	0.310196	0.0513488
Mycth_112699	Acetyltransferase; catalyzes trichothecene 3-O-acetylation, suggesting a possible role in trichothecene biosynthesis	17365	527.084	14702	463.116	495.1	17028	560.9	12667	418.463	489.682	18697	530.849	18359	536.81	533.829	9404	275.806	9369	281.57	278.688	9683	308.517	9727	310.554	309.535	640	21.3545	567	17.5178	19.4362	2.64857e-12	2.4782e-113
Mycth_112700	Histone variant H2AZ, exchanged for histone H2A in nucleosomes by the SWR1 complex; involved in transcriptional regulation through prevention of the spread of silent heterochromatin	6882	300.46	6149	278.602	289.531	4161	197.145	4129	196.198	196.672	6483	264.754	7415	311.852	288.303	4818	203.247	4673	202.002	202.624	4508	206.595	5148	236.408	221.501	4400	211.169	4441	197.354	204.261	0.00335441	0.728349
Mycth_112714	Cytoplasmic thioredoxin reductase, key regulatory enzyme that determines the redox state of the thioredoxin system, which acts as a disulfide reductase system and protects cells against both oxidative and reductive stress	2689	91.4753	1432	50.555	71.0151	126	4.65158	79	2.92495	3.78826	1924	61.2226	714	23.3979	42.3103	3	0.0986097	1	0.0336822	0.066146	1618	57.777	4465	159.767	108.772	24	0.897489	26	0.900282	0.898885	2.06616e-15	2.73317e-20
Mycth_112716		593	25.2203	511	22.554	23.8872	258	11.9078	230	10.6464	11.2771	421	16.7483	511	20.9355	18.8419	339	13.9309	303	12.7593	13.3451	248	11.0716	284	12.7047	11.8882	99	4.62845	127	5.49783	5.06314	0.0976706	0.000378096
Mycth_112802		8	0.476574	6	0.370937	0.423756	110	7.11132	65	4.21436	5.66284	937	52.2125	966	55.435	53.8237	29	1.66926	37	2.18238	1.92582	24	1.50078	61	3.82228	2.66153	120	7.85827	148	8.97418	8.41623	5.46618e-77	0.000149397
Mycth_112805	Alpha aminoadipate reductase, catalyzes the reduction of alpha-aminoadipate to alpha-aminoadipate 6-semialdehyde, which is the fifth step in biosynthesis of lysine; activation requires posttranslational phosphopantetheinylation by Lys5p	12	0.0834932	5	0.0361034	0.0597983	163	1.23076	39	0.295333	0.763048	2812	18.3012	3130	20.9788	19.64	59	0.39665	67	0.461564	0.429107	17	0.12416	38	0.278103	0.201132	132	1.0096	146	1.03399	1.02179	2.66988e-176	2.87996e-08
Mycth_112815	N-formyltyrosine oxidase, sporulation-specific microsomal enzyme involved in the production of N,N-bisformyl dityrosine required for spore wall maturation, homologous to cytochrome P-450s	9235	285.236	6383	204.598	244.917	160	5.36296	82	2.75651	4.05973	485	14.0121	287	8.53917	11.2756	40	1.19375	29	0.886856	1.0403	215	6.97059	504	16.3738	11.6722	38	1.2902	56	1.76055	1.52537	3.73949e-22	8.80603e-10
Mycth_112824		390	13.1357	365	12.7582	12.947	280	10.2344	294	10.7774	10.5059	101	3.18203	151	4.89927	4.04065	238	7.74553	258	8.60391	8.17472	267	9.43982	1712	60.6519	35.0459	597	22.1038	449	15.3931	18.7485	8.75187e-05	0.633088
Mycth_112826		599	15.6561	609	16.519	16.0875	561	15.9124	572	16.2716	16.092	712	17.4073	661	16.6427	17.025	645	16.2893	766	19.8232	18.0562	553	15.1721	631	17.3476	16.2598	479	13.7625	421	11.2004	12.4814	0.349985	0.419736
Mycth_112850	Subunit of the N-terminal acetyltransferase NatA (Nat1p, Ard1p, Nat5p); N-terminally acetylates many proteins, which influences multiple processes such as the cell cycle, heat-shock resistance, mating, sporulation, and telomeric silencing	2299	45.5809	2022	41.6038	43.5923	2834	60.9762	3072	66.2892	63.6327	3704	68.6924	3325	63.504	66.0982	2622	50.2298	2959	58.0866	54.1582	2434	50.6556	2802	58.4338	54.5447	1642	35.7867	1707	34.4484	35.1176	0.264337	0.00821341
Mycth_112889		2750	129.365	3079	150.315	139.84	2465	125.84	2768	141.719	133.78	3291	144.813	2912	131.96	138.387	3419	155.407	2953	137.542	146.475	3743	184.828	3671	181.644	183.236	2777	143.604	2960	141.732	142.668	0.249338	0.318753
Mycth_112905	Protein with similarity to P-type ATPase sodium pumps, member of the Na+ efflux ATPase family	1007	13.5275	994	13.8574	13.6925	1297	18.908	943	13.7873	16.3476	2571	32.3061	3299	42.691	37.4986	1652	21.4429	1981	26.3488	23.8958	948	13.3678	930	13.1409	13.2543	1761	26.0047	1772	24.2295	25.1171	0.00125692	1.11728e-10
Mycth_112916	Chitin synthase III, catalyzes the transfer of N-acetylglucosamine (GlcNAc) to chitin; required for synthesis of the majority of cell wall chitin, the chitin ring during bud emergence, and spore wall chitosan	17111	155.23	17576	165.474	160.352	16924	166.618	18246	180.155	173.386	18079	153.416	17919	156.596	155.006	21593	189.278	23737	213.213	201.246	23953	228.1	20313	193.833	210.966	22701	226.387	25304	233.659	230.023	7.92457e-05	0.133229
Mycth_112924		1409	32.1332	1870	44.2581	38.1956	425	10.5184	443	10.9957	10.7571	656	13.994	651	14.3018	14.1479	1099	24.2173	1147	25.8996	25.0585	627	15.0098	623	14.9446	14.9772	372	9.32589	307	7.12646	8.22617	3.09147e-09	0.00381435
Mycth_112996		276	7.69502	202	5.84467	6.76985	534	16.1569	655	19.8756	18.0163	578	15.0738	509	13.6705	14.3722	803	21.6323	733	20.2345	20.9334	502	14.6916	500	14.663	14.6773	893	27.3689	855	24.2638	25.8164	0.000423812	2.74342e-07
Mycth_113066		1003	12.2214	792	10.015	11.1182	613	8.10581	756	10.0258	9.0658	1352	15.4095	1062	12.4655	13.9375	1080	12.7153	1146	13.8258	13.2706	633	8.0963	767	9.8303	8.9633	654	8.75995	621	7.70199	8.23097	0.87469	0.810243
Mycth_113138		1068	26.5275	1077	27.7619	27.1447	556	14.9871	541	14.6252	14.8061	966	22.4438	905	21.6541	22.049	770	18.48	741	18.2235	18.3517	540	14.0794	643	16.7992	15.4393	363	9.91145	295	7.4583	8.68487	0.427924	0.00881958
Mycth_113236	Putative NADP(+) coupled glycerol dehydrogenase, proposed to be involved in an alternative pathway for glycerol catabolism; also has mRNA binding activity; member of the aldo-keto reductase (AKR) family	1418	67.5783	1467	72.5553	70.0668	2814	145.536	3177	164.788	155.162	1648	73.4653	1578	72.4442	72.9547	11480	528.638	11346	535.379	532.008	3858	193	3453	173.093	183.046	5146	269.591	5713	277.132	273.362	2.8505e-133	2.17316e-05
Mycth_113239	Essential, conserved, cytoplasmic ATPase; phosphorylated by the Pcl1p-Pho85p kinase complex	3297	86.174	3655	99.1409	92.6574	2274	64.5007	2771	78.8264	71.6636	3082	75.3501	3132	78.8579	77.104	3681	92.9627	3700	95.7517	94.3572	2437	66.8615	2592	71.2598	69.0607	3991	114.668	4152	110.461	112.564	0.0022334	6.3517e-09
Mycth_113387		23	2.17597	16	1.57092	1.87345	217	22.2793	325	33.4647	27.872	81	7.16811	59	5.37705	6.27258	122	11.1525	124	11.6154	11.3839	50	4.96546	63	6.26929	5.61738	184	19.1359	167	16.0818	17.6088	0.0107454	7.82552e-08
Mycth_113450	Endochitinase, required for cell separation after mitosis; transcriptional activation during the G1 phase of the cell cycle is mediated by transcription factor Ace2p	1202	15.987	1416	19.5449	17.766	190	2.74241	309	4.473	3.60771	105	1.30631	88	1.12749	1.2169	1416	18.1975	1265	16.6587	17.4281	847	11.8252	564	7.89031	9.85777	714	10.4392	604	8.17696	9.30806	2.78696e-91	0.808229
Mycth_113457	Transcriptional activator of genes involved in nitrogen catabolite repression; contains a GATA-1-type zinc finger DNA-binding motif; activity and localization regulated by nitrogen limitation and Ure2p	1485	19.3128	1592	21.4867	20.3997	1415	19.9706	1414	20.0145	19.9926	3862	46.9812	4209	52.7306	49.8559	3302	41.4935	3606	46.4335	43.9635	2658	36.2858	2482	33.9525	35.1191	3461	49.4794	3104	41.0896	45.2845	0.671774	0.00398384
Mycth_113577	Mitochondrial aldehyde dehydrogenase, involved in regulation or biosynthesis of electron transport chain components and acetate formation; activated by K+; utilizes NADP+ as the preferred coenzyme; constitutively expressed	2580	90.9842	2095	76.6723	83.8282	327	12.5144	129	4.95124	8.73283	273	9.0054	196	6.65838	7.83189	334	11.3809	302	10.5449	10.9629	239	8.84724	312	11.5732	10.2102	73	2.82992	62	2.22551	2.52772	0.0265556	7.40144e-09
Mycth_113600		11186	447.734	15924	661.463	554.598	8114	352.45	2593	112.96	232.705	23194	868.39	17776	685.402	776.896	78180	3023.61	64319	2549.01	2786.31	46071	1935.69	20369	857.565	1396.63	4100	180.399	4312	175.678	178.038	9.76205e-35	8.90627e-06
Mycth_113715	Essential component of the conserved oligomeric Golgi complex (Cog1p through Cog8p), a cytosolic tethering complex that functions in protein trafficking to mediate fusion of transport vesicles to Golgi compartments	2323	24.7716	2460	27.2238	25.9977	1764	20.4136	1743	20.2293	20.3215	2353	23.4704	2079	21.3563	22.4134	2236	23.0389	2218	23.4182	23.2286	1789	20.0253	1971	22.1077	21.0665	1254	14.6997	1163	12.6234	13.6615	0.331139	0.0155503
Mycth_113886	Subunit of the ARP2/3 complex, which is required for the motility and integrity of cortical actin patches	3208	94.8331	2796	85.777	90.305	4737	151.966	4422	142.273	147.119	4807	132.921	4601	131.022	131.971	5058	144.474	4709	137.829	141.152	3946	122.446	4276	132.958	127.702	3263	106.035	3336	100.379	103.207	0.145948	0.484795
Mycth_113912		1489	51.3383	1274	45.5852	48.4617	642	24.0214	698	26.1927	25.107	933	30.09	914	30.357	30.2235	959	31.9485	1121	38.2683	35.1084	775	28.0486	730	26.4741	27.2614	797	30.2071	869	30.4971	30.3521	0.0620916	0.105614
Mycth_113985		7632	422.106	6458	370.672	396.389	9859	591.743	7333	441.411	516.577	6347	328.357	6342	337.89	333.124	5491	293.441	5606	306.99	300.215	9570	555.596	8543	496.988	526.292	5922	360.045	7434	418.503	389.274	0.81237	0.235202
Mycth_114008	One of two isozymes of HMG-CoA reductase that convert HMG-CoA to mevalonate, a rate-limiting step in sterol biosynthesis; overproduction induces assembly of peripheral ER membrane arrays and short nuclear-associated membrane stacks	5591	80.7433	7633	114.398	97.5709	4281	67.0933	3886	61.0798	64.0865	6434	86.9144	6714	93.4037	90.1591	6973	97.302	7053	100.851	99.0763	4716	71.4915	4623	70.2252	70.8583	2424	38.4817	2166	31.8396	35.1607	0.0566872	2.42057e-06
Mycth_114083		10396	170.35	7200	122.438	146.394	164	2.91632	159	2.83563	2.87598	1203	18.4389	1020	16.1006	17.2697	246	3.89489	262	4.25073	4.07281	1233	21.2081	1439	24.8021	23.0051	169	3.04415	168	2.80206	2.9231	5.36857e-27	8.54118e-45
Mycth_114107	Glycerol proton symporter of the plasma membrane, subject to glucose-induced inactivation, strongly but transiently induced when cells are subjected to osmotic shock	780	20.4498	480	13.06	16.7549	125	3.55649	66	1.88329	2.71989	207	5.07644	104	2.6266	3.85152	236	5.9785	238	6.17816	6.07833	572	15.7418	443	12.2166	13.9792	133	3.83311	132	3.52258	3.67785	0.0284235	1.96014e-10
Mycth_114166	Major apurinic/apyrimidinic endonuclease, 3'-repair diesterase involved in repair of DNA damage by oxidation and alkylating agents; also functions as a 3'-5' exonuclease to repair 7,8-dihydro-8-oxodeoxyguanosine	983	28.1136	1020	30.2741	29.1939	380	11.7941	334	10.3965	11.0953	601	16.078	707	19.4782	17.7781	799	22.0798	803	22.7387	22.4093	665	19.964	619	18.6211	19.2926	409	12.8585	410	11.9355	12.397	0.0125913	0.0381251
Mycth_114237	Putative nucleotide sugar transporter, has similarity to Vrg4p	2822	87.5326	2412	77.6422	82.5874	2009	67.6253	1906	64.3448	65.9851	2783	80.7458	2976	88.9225	84.8342	1878	56.2851	1852	56.8776	56.5814	1920	62.514	2219	72.3973	67.4557	2638	89.9482	2827	89.2547	89.6014	0.000630058	0.000365408
Mycth_114376	Dipeptidyl-peptidase III; cleaves dipeptides from the amino terminus of target proteins; highly active on synthetic substrate Arg-Arg-2-naphthylamide; mammalian ortholog may be a biomarker for some cancers	7208	158.159	5974	136.035	147.097	2066	49.1955	1646	39.3085	44.252	4508	92.5244	3587	75.8186	84.1715	4507	95.5546	4885	106.128	100.841	3725	85.7963	3773	87.0798	86.438	6215	149.908	7405	165.385	157.646	0.023339	2.34023e-10
Mycth_114482	Cytochrome b2 (L-lactate cytochrome-c oxidoreductase), component of the mitochondrial intermembrane space, required for lactate utilization; expression is repressed by glucose and anaerobic conditions	1360	34.0959	1544	40.1716	37.1338	1125	30.6079	1059	28.896	29.7519	1277	29.9467	1285	31.0336	30.4902	2303	55.7883	2300	57.0925	56.4404	3414	89.8443	3411	89.9493	89.8968	2549	70.2487	3057	78.0102	74.1295	2.13029e-13	0.649384
Mycth_114497		1753	41.2133	947	23.1054	32.1593	46	1.17363	56	1.43292	1.30327	605	13.3047	318	7.20192	10.2533	217	4.92947	216	5.02801	4.97874	362	8.93361	1055	26.0891	17.5114	2580	66.6775	3036	72.6523	69.6649	0.00166121	0.00277808
Mycth_114666	Putative protein of unknown function with similarity to dehydrogenases from other model organisms; green fluorescent protein (GFP)-fusion protein localizes to both the cytoplasm and nucleus and is induced by the DNA-damaging agent MMS	177	7.61675	84	3.75132	5.68403	9	0.420296	4	0.187342	0.303819	65	2.6164	36	1.49233	2.05436	1	0.0415797	0	0	0.0207899	1755	79.2751	7772	351.788	215.532	0	0	5	0.219007	0.109504	0.000109927	2.6634e-07
Mycth_114667		132	4.48145	80	2.81866	3.65005	1	0.0368435	2	0.0739014	0.0553725	36	1.14325	23	0.752209	0.947729	0	0	0	0	0	1118	39.8428	4725	168.732	104.288	2	0.0746413	0	0	0.0373207	4.76088e-05	2.26976e-10
Mycth_114678	Putative transporter, member of the sugar porter family; green fluorescent protein (GFP)-fusion protein localizes to the vacuolar membrane; YBR241C is not an essential gene	4153	81.1402	3404	69.0195	75.0798	2776	58.8587	2010	42.7413	50.8	3610	65.9744	3426	64.4804	65.2274	2104	39.7196	2084	40.3143	40.017	2598	53.2815	2791	57.357	55.3193	3110	66.7943	3918	77.9168	72.3555	1.14292e-05	0.00213656
Mycth_114691		535	16.924	606	19.8944	18.4092	320	10.9854	437	15.0456	13.0155	553	16.3632	518	15.785	16.0741	418	12.7765	391	12.2466	12.5115	1109	36.8252	1170	38.9303	37.8777	1192	41.4506	1482	47.7189	44.5847	0.251673	0.036598
Mycth_114710		620	20.8824	606	21.1821	21.0323	229	8.3703	249	9.1278	8.74905	479	15.091	527	17.0988	16.0949	440	14.3195	433	14.4399	14.3797	209	7.38922	259	9.17573	8.28248	221	8.18249	139	4.76536	6.47393	0.847259	0.66617
Mycth_114734	Mitochondrial NAD+ transporter, involved in the transport of NAD+ into the mitochondria (see also YEA6); member of the mitochondrial carrier subfamily; disputed role as a pyruvate transporter; has putative mouse and human orthologs	1148	23.482	1057	22.4375	22.9597	1227	27.2366	1588	35.3526	31.2946	1381	26.4229	1584	31.2114	28.8171	1186	23.4403	1352	27.3815	25.4109	1310	28.1272	1529	32.8967	30.512	926	20.8213	904	18.8215	19.8214	0.725212	0.0199997
Mycth_114738	Subunit of N-terminal acetyltransferase NatA (Nat1p, Ard1p, Nat5p); acetylates many proteins and thus affects telomeric silencing, cell cycle, heat-shock resistance, mating, and sporulation; human Ard1p levels are elevated in cancer cells	542	29.1853	558	31.1822	30.1837	1373	80.2328	1401	82.1071	81.1699	1254	63.162	1102	57.1626	60.1623	2479	128.981	2529	134.834	131.908	1650	93.2636	1537	87.0544	90.159	2333	138.097	2331	127.761	132.929	7.37091e-18	2.73076e-05
Mycth_114796		1811	44.0808	1745	44.0792	44.08	1242	32.8072	1380	36.5584	34.6828	1485	33.8105	1618	37.9381	35.8743	888	20.8847	1045	25.1846	23.0346	972	24.8348	1276	32.6688	28.7518	2089	55.8951	2346	58.1234	57.0092	0.00103316	1.12133e-09
Mycth_114955		3954	85.8723	3547	79.944	82.9081	2107	49.659	2053	48.527	49.093	3797	77.1349	3610	75.5248	76.3299	1299	27.2591	1343	28.8789	28.069	1890	43.0866	2287	52.2438	47.6652	1635	39.0336	1384	30.5946	34.8141	1.04464e-23	0.217579
Mycth_115028		149	5.1062	168	5.97488	5.54054	551	20.4918	636	23.7217	22.1068	315	10.0976	249	8.2201	9.15883	439	14.5366	459	15.5744	15.0555	182	6.54706	235	8.47094	7.509	1085	40.8739	1027	35.824	38.349	0.000233869	2.83686e-33
Mycth_115052	Constituent of small nucleolar ribonucleoprotein particles containing H/ACA-type snoRNAs, which are required for pseudouridylation and processing of pre-18S rRNA	2048	411.16	2053	427.738	419.449	1479	322.23	1391	303.939	313.084	2109	396.051	2709	523.909	459.98	1611	312.508	1523	302.739	307.624	948	199.78	1137	240.101	219.941	1296	286.016	1145	233.98	259.998	0.00462617	0.0419445
Mycth_115096	Farnesyl pyrophosphate synthetase, has both dimethylallyltranstransferase and geranyltranstransferase activities; catalyzes the formation of C15 farnesyl pyrophosphate units for isoprenoid and sterol biosynthesis	3550	153.153	2669	119.496	136.325	2453	114.845	2466	115.789	115.317	4886	197.172	4329	179.908	188.54	2658	110.799	2337	99.8259	105.313	1855	84.0049	2567	116.486	100.246	618	29.3083	632	27.7528	28.5305	6.17095e-07	3.61534e-15
Mycth_115110		678	132.975	619	125.991	129.483	388	82.5828	327	69.8018	76.1923	534	97.9663	513	96.9225	97.4444	516	97.7859	534	103.698	100.742	458	94.291	433	89.3267	91.8089	488	105.212	520	103.809	104.511	0.466535	0.105439
Mycth_115198	Subunit (90 kDa) of TFIID and SAGA complexes, involved in RNA polymerase II transcription initiation and in chromatin modification	1706	51.629	1892	59.4215	55.5253	4023	132.124	3114	102.568	117.346	3602	101.965	4522	131.829	116.897	1007	29.4462	958	28.7057	29.0759	2395	76.0823	3072	97.7886	86.9355	721	23.9858	722	22.2405	23.1132	1.00901e-37	1.54866e-20
Mycth_115501	Mitochondrial beta-keto-acyl synthase with possible role in fatty acid synthesis; required for mitochondrial respiration	9933	63.1569	7941	52.3991	57.778	10850	74.8664	8926	61.7696	68.318	53428	317.763	32058	196.355	257.059	1500	9.21546	1765	11.1115	10.1635	25736	171.769	37308	249.514	210.641	713	4.9835	821	5.31344	5.14847	6.6672e-30	3.51717e-141
Mycth_115624	Protein kinase primarily involved in telomere length regulation; contributes to cell cycle checkpoint control in response to DNA damage; functionally redundant with Mec1p; homolog of human ataxia telangiectasia (ATM) gene	151	0.892755	138	0.846725	0.86974	36	0.23098	49	0.315304	0.273142	75	0.414773	109	0.620795	0.517784	37	0.21137	43	0.251716	0.231543	64	0.397191	81	0.503724	0.450457	24	0.155981	33	0.198592	0.177286	0.0247237	0.0254352
Mycth_115754		49	3.14695	31	2.06616	2.60656	6	0.418179	2	0.139798	0.278989	12	0.720891	9	0.556804	0.638847	8	0.496443	8	0.508712	0.502577	21	1.41572	22	1.48617	1.45095	6	0.423594	12	0.784454	0.604024	0.863569	0.261778
Mycth_115802	Transcription factor that is activated by a MAP kinase signaling cascade, activates genes involved in mating or pseudohyphal/invasive growth pathways; cooperates with Tec1p transcription factor to regulate genes specific for invasive growth	13888	193.708	11178	161.801	177.754	6115	92.5596	5946	90.2633	91.4115	11304	147.48	9883	132.789	140.135	7762	104.609	8285	114.416	109.513	11327	165.839	11453	168.027	166.933	4978	76.3252	5133	72.8739	74.5996	0.0892156	4.36781e-11
Mycth_115858	Vacuolar transporter, imports large neutral amino acids into the vacuole; member of a family of seven S. cerevisiae genes (AVT1-7) related to vesicular GABA-glycine transporters	1022	20.6725	906	19.0186	19.8455	2674	58.6975	2878	63.3593	61.0284	1751	33.13	1698	33.0861	33.1081	733	14.3262	782	15.6616	14.9939	980	20.8081	948	20.1698	20.4889	756	16.81	927	19.086	17.948	4.30672e-12	0.972225
Mycth_115886		1139	27.6975	1300	32.8071	30.2523	500	13.1948	599	15.8533	14.5241	978	22.2459	895	20.9655	21.6057	770	18.0922	887	21.3564	19.7243	764	19.5017	901	23.0459	21.2738	584	15.6111	666	16.4848	16.0479	0.918524	0.319095
Mycth_115909	Catalytic subunit of the SWI/SNF chromatin remodeling complex involved in transcriptional regulation; contains DNA-stimulated ATPase activity; functions interdependently in transcriptional activation with Snf5p and Snf6p	7792	78.9786	7968	83.8142	81.3964	4818	52.9961	4868	53.7018	53.3489	7855	74.4733	7643	74.626	74.5496	5421	53.0915	7093	71.1832	62.1374	6093	64.8269	6644	70.8341	67.8305	5544	61.7715	5301	54.6903	58.2309	0.37161	0.844653
Mycth_115935		4467	113.046	2985	78.3956	95.7209	2121	58.2501	2492	68.6381	63.4441	3369	79.7507	3408	83.0817	81.4162	1357	33.1822	1339	33.5512	33.3667	1559	41.4142	2243	59.7064	50.5603	887	24.6756	932	24.0076	24.3416	4.0196e-19	9.19349e-05
Mycth_115944	ATPase, putative RNA helicase of the DEAD-box family; component of 90S preribosome complex involved in production of 18S rRNA and assembly of 40S small ribosomal subunit; ATPase activity stimulated by association with Esf2p	2950	93.146	2818	92.3403	92.7431	659	22.5811	608	20.8941	21.7376	1822	53.8127	1513	46.02	49.9163	943	28.77	1125	35.1708	31.9704	716	23.7311	924	30.6878	27.2095	607	21.0686	704	22.626	21.8473	0.00219792	0.613428
Mycth_115957		447	21.2235	249	12.2692	16.7464	2	0.103052	1	0.0516759	0.077364	1	0.0444124	4	0.182952	0.113682	5073	232.734	4963	233.315	233.025	4606	229.561	1980	98.8844	164.223	3	0.15658	4	0.193314	0.174947	1.32427e-62	1.36566e-47
Mycth_115968		1209	29.3577	923	23.2597	26.3087	508	13.3868	494	13.0557	13.2212	1092	24.8034	977	22.8537	23.8286	951	22.3132	1035	24.8842	23.5987	818	20.8503	748	19.1051	19.9777	485	12.9462	460	11.3696	12.1579	0.634331	0.0134396
Mycth_115983		9938	572.625	14187	848.34	710.482	33002	2063.61	28960	1816.13	1939.87	14794	797.354	13987	776.358	786.856	79425	4421.95	75999	4335.77	4378.86	68037	4115.1	46157	2797.44	3456.27	51234	3245.15	55511	3255.69	3250.42	2.63801e-108	0.781343
Mycth_116006	Subunit of the COMPASS (Set1C) complex, which methylates histone H3 on lys 4 and is involved in telomeric silencing; subunit of CPF (cleavage and polyadenylation factor), a complex involved in RNAP II transcription termination	1163	52.0223	1166	54.1273	53.0748	626	30.3879	630	30.671	30.5295	865	36.1926	830	35.7646	35.9786	597	25.803	654	28.9651	27.384	687	32.2575	711	33.4527	32.8551	398	19.5703	399	18.1667	18.8685	0.126876	0.00244611
Mycth_116020	Protein component of the large (60S) ribosomal subunit, nearly identical to Rpl34Ap and has similarity to rat L34 ribosomal protein	12980	950.999	13383	1017.58	984.287	15809	1256.97	13166	1049.87	1153.42	18249	1250.66	16001	1129.32	1189.99	20602	1458.48	18495	1341.67	1400.08	7873	605.493	10694	824.134	714.813	4981	401.168	4229	315.381	358.275	0.0165492	0.000134554
Mycth_116157		1918	49.5218	1760	47.1594	48.3406	5649	158.284	9551	268.395	213.339	1450	35.0195	1600	39.7955	37.4075	1087	27.1183	1102	28.1719	27.6451	1100	29.8129	1276	34.6538	32.2333	1318	37.4083	1072	28.1731	32.7907	0.0412559	0.390309
Mycth_116237	Putative aryl alcohol dehydrogenase; transcription is activated by paralogous transcription factors Yrm1p and Yrr1p along with genes involved in multidrug resistance	605	23.6045	492	19.921	21.7628	589	24.9385	614	26.0727	25.5056	164	5.98518	150	5.63763	5.8114	3151	118.788	3169	122.419	120.604	4385	179.586	2313	94.922	137.254	8246	353.661	9936	394.587	374.124	2.45392e-179	3.13198e-07
Mycth_116261		1586	93.0675	2872	174.899	133.983	30	1.91044	28	1.78826	1.84935	28	1.5369	33	1.86541	1.70116	267	15.1388	240	13.9442	14.5415	141	8.68515	60	3.70338	6.19427	208	13.4172	285	17.0228	15.22	2.00747e-22	0.00145184
Mycth_116322	Essential subunit of the Pan2p-Pan3p poly(A)-ribonuclease complex, which acts to control poly(A) tail length and regulate the stoichiometry and activity of postreplication repair complexes	3086	45.4552	3044	46.5308	45.993	2644	42.2635	2544	40.7833	41.5234	4198	57.8394	3720	52.7833	55.3114	2515	35.7941	2857	41.6663	38.7302	2671	41.2976	3135	48.571	44.9343	1590	25.7448	1648	24.708	25.2264	0.00651188	0.000124166
Mycth_116348	Putative kinase, suppressor of GTPase mutant, similar to bovine rhodopsin kinase	1030	16.7378	1062	17.9099	17.3239	875	15.4307	915	16.1831	15.8069	1107	16.8269	983	15.388	16.1074	1207	18.952	1275	20.5144	19.7332	1072	18.2861	976	16.6826	17.4843	717	12.8081	779	12.8852	12.8467	0.0154796	0.218157
Mycth_116363		168	4.57634	90	2.54425	3.56029	165	4.87764	165	4.89182	4.88473	184	4.68836	202	5.30061	4.99448	117	3.0795	120	3.23651	3.15801	123	3.51704	100	2.86524	3.19114	57	1.70682	52	1.4418	1.57431	0.07693	0.0446848
Mycth_116384		374	6.80155	320	6.03941	6.42048	379	7.47984	563	11.1435	9.31169	378	6.43017	493	8.63673	7.53345	679	11.9314	665	11.9742	11.9528	464	8.85764	437	8.35931	8.60847	332	6.63712	381	7.05268	6.8449	6.93263e-05	0.574305
Mycth_116510		1583	36.8092	1519	36.6557	36.7325	1429	36.0599	2286	57.8536	46.9568	1156	25.1436	1287	28.8284	26.986	1281	28.7813	1222	28.1342	28.4578	1211	29.5586	1178	28.812	29.1853	976	24.9477	951	22.5086	23.7282	0.262771	0.580588
Mycth_116553		787	32.4167	905	38.6857	35.5512	451	20.1598	323	14.4802	17.32	471	18.1472	463	18.3713	18.2593	382	15.2035	359	14.6412	14.9223	358	15.4789	409	17.7202	16.5996	636	28.7976	713	29.8934	29.3455	0.445947	8.03739e-07
Mycth_11658		1441	51.8938	1549	57.891	54.8924	76417	2986.47	64881	2543	2764.74	38	1.28006	65	2.25492	1.76749	1032	35.9101	894	31.8769	33.8935	223	8.42985	231	8.75015	8.59	76	3.00864	85	3.11575	3.06219	6.18905e-74	1.67832e-05
Mycth_116603		325	10.9537	248	8.67432	9.81399	913	33.3936	1192	43.725	38.5593	219	6.90421	301	9.77256	8.33838	136	4.42894	149	4.97221	4.70058	299	10.5782	260	9.21725	9.89771	67	2.48231	60	2.05835	2.27033	0.0138983	4.94133e-10
Mycth_116679		476	15.3432	421	14.0831	14.7131	576	20.1487	684	23.9962	22.0724	433	13.0554	582	18.0716	15.5635	806	25.1032	735	23.4576	24.2804	557	18.8463	452	15.3249	17.0856	605	21.4372	653	21.4246	21.4309	0.000115604	0.0381724
Mycth_116881	High affinity nicotinic acid plasma membrane permease, responsible for uptake of low levels of nicotinic acid; expression of the gene increases in the absence of extracellular nicotinic acid or para-aminobenzoate (PABA)	1812	52.174	1014	30.3	41.237	54	1.68736	73	2.28769	1.98752	61	1.64293	65	1.80292	1.72292	85	2.36483	71	2.02415	2.19449	118	3.56649	118	3.5738	3.57015	31	0.981211	53	1.55333	1.26727	0.316292	0.00326564
Mycth_116885		108	4.80986	99	4.57564	4.69275	72	3.47983	62	3.00524	3.24253	84	3.49931	97	4.16147	3.83039	86	3.70078	116	5.11511	4.40794	80	3.73992	109	5.10608	4.423	40	1.95828	32	1.45061	1.70444	0.464428	0.0105966
Mycth_116956	Beta (RNA 5'-triphosphatase) subunit of the mRNA capping enzyme, a heterodimer (the other subunit is CEG1, a guanylyltransferase) involved in adding the 5' cap to mRNA; the mammalian enzyme is a single bifunctional polypeptide	1782	31.088	1566	28.3521	29.7201	824	15.6002	826	15.6835	15.6419	1264	20.6266	1340	22.5194	21.573	1084	18.2726	1158	20.0024	19.1375	998	18.2759	1262	23.1578	20.7169	1101	21.1144	1056	18.7518	19.9331	0.751278	0.578107
Mycth_117063		6	0.25182	6	0.261335	0.256577	11	0.501012	8	0.365432	0.433222	5	0.196292	2	0.0808601	0.138576	3	0.121659	3	0.124666	0.123162	4	0.176223	3	0.132438	0.15433	2	0.0922727	1	0.0427199	0.0674963	0.976537	0.662553
Mycth_117073		6304	189.766	14186	443.169	316.467	140	4.57347	170	5.56965	5.07156	430	12.1078	396	11.4832	11.7955	264	7.67875	235	7.00417	7.34146	677	21.3921	586	18.5546	19.9733	2889	95.599	4095	125.472	110.536	0.0131407	4.82757e-32
Mycth_117145		1477	37.6587	1655	43.7916	40.7251	1068	29.551	1096	30.414	29.9825	1067	25.4474	1219	29.9402	27.6938	1247	30.7211	1404	35.4437	33.0824	1564	41.8586	1331	35.6956	38.7771	957	26.8226	995	25.8226	26.3226	0.024513	0.076269
Mycth_117146		40475	533.461	32592	445.795	489.628	2030	29.0355	2252	32.3044	30.6699	7885	97.2101	5550	70.4652	83.8377	1631	20.7709	2146	28.0048	24.3879	26681	369.132	32767	454.26	411.696	3942	57.1133	3963	53.1658	55.1395	7.75231e-20	2.29773e-65
Mycth_117150		2353	91.2453	1918	77.1872	84.2163	657	27.6485	670	28.2775	27.963	1356	49.1861	1237	46.2088	47.6975	265	9.92933	277	10.6355	10.2824	1115	45.3866	1599	65.2213	55.3039	390	16.6249	423	16.6964	16.6606	7.13351e-35	1.07087e-11
Mycth_117206	Esa1p-associated factor, nonessential component of the NuA4 acetyltransferase complex, homologous to Drosophila dosage compensation protein MSL3; plays a role in regulating Ty1 transposition	2314	62.3673	1751	48.9765	55.6719	961	28.1082	937	27.486	27.7971	1360	34.2868	1521	39.4901	36.8884	1364	35.5217	1304	34.7983	35.16	1083	30.6398	1263	35.8054	33.2226	1175	34.8126	1124	30.8356	32.8241	0.81447	0.427625
Mycth_117209		757	28.829	618	24.4248	26.6269	2030	83.8971	3203	132.761	108.329	557	19.8419	574	21.0577	20.4498	883	32.4923	865	32.6165	32.5544	628	25.1048	513	20.5496	22.8272	1322	55.344	1855	71.9069	63.6254	3.069e-06	8.62367e-12
Mycth_117245		252	15.9236	250	16.3942	16.1589	344	23.5894	319	21.9386	22.764	202	11.9395	269	16.3742	14.1568	400	24.4223	357	22.3356	23.3789	189	12.5362	170	11.2991	11.9176	335	23.2697	517	33.2525	28.2611	0.000436223	1.50357e-06
Mycth_117406	Polyphosphate phosphatase; hydrolyzes diphosphorylated inositol polyphosphates and diadenosine polyphosphates; has high specificity for diadenosine hexa- and pentaphosphates; exhibits endopolyphosphatase activity with a high affinity for polyphosphates, an activity also observed for its human DIPP homologs; member of the MutT family of nucleotide hydrolases	1675	36.2692	1719	38.6285	37.4489	2641	62.0596	2947	69.4515	65.7556	2743	55.5576	2688	56.0685	55.8131	1258	26.3202	1438	30.8298	28.575	1254	28.5026	1356	30.8841	29.6934	1485	35.3472	1990	43.8601	39.6036	1.64424e-09	0.00428234
Mycth_117428		716	15.3861	547	12.1987	13.7924	630	14.6918	584	13.6586	14.1752	1053	21.166	979	20.2659	20.716	767	15.9257	1004	21.3618	18.6437	612	13.8049	671	15.1667	14.4858	805	19.0159	854	18.6796	18.8478	0.848096	0.00312855
Mycth_117436		652	30.3355	482	23.2734	26.8044	703	35.4957	612	30.9908	33.2433	855	37.2104	950	42.5788	39.8946	479	21.534	608	28.0088	24.7714	579	28.2778	685	33.5233	30.9006	323	16.52	329	15.5809	16.0505	0.00231717	0.000403961
Mycth_117478	Putative protein of unknown function; similar to transcriptional regulators from the Zn[2]-Cys[6] binuclear cluster protein family; mRNA is weakly cell cycle regulated, peaking in S phase; induced rapidly upon MMS treatment	759	11.0615	749	11.3282	11.1948	403	6.37371	452	7.16947	6.77159	599	8.16566	620	8.70419	8.43493	531	7.4774	490	7.07057	7.27398	787	12.0395	746	11.4357	11.7376	706	11.3105	677	10.0427	10.6766	0.656272	0.864426
Mycth_117495	Transcription factor involved in regulating gluconeogenesis and glyoxylate cycle genes; member of the zinc cluster family of proteins; confers resistance to ketoconazole	1133	15.6066	1028	14.6953	15.151	1856	27.7442	1610	24.1369	25.9406	2178	28.0627	2333	30.957	29.5099	2033	27.0583	2174	29.65	28.3542	2101	30.3786	1800	26.0797	28.2292	1413	21.3956	1413	19.8113	20.6035	0.75268	0.194849
Mycth_117620		463	26.4094	384	22.7309	24.5701	389	24.0793	669	41.5318	32.8056	380	20.2747	466	25.6052	22.94	514	28.3286	589	33.2644	30.7965	444	26.5842	434	26.0387	26.3114	539	33.7964	481	27.9264	30.8614	0.00911517	0.0813965
Mycth_117625	Subunit of COMPASS (Set1C) complex, which methylates Lys4 of histone H3 and functions in silencing at telomeres; has a C-terminal Sdc1 Dpy-30 Interaction (SDI) domain that mediates binding to Sdc1p; similar to trithorax-group protein ASH2L	666	19.5857	726	22.157	20.8713	422	13.4677	399	12.7707	13.1192	624	17.165	783	22.1816	19.6733	414	11.7639	499	14.5296	13.1467	390	12.0391	413	12.7752	12.4071	187	6.04522	200	5.98671	6.01596	0.0243081	0.000303425
Mycth_117681	Essential protein with similarity to Rpl24Ap and Rpl24Bp, associated with pre-60S ribosomal subunits and required for ribosomal large subunit biogenesis	2938	111.224	2915	114.523	112.874	1409	57.8862	1373	56.5712	57.2287	1990	70.4683	2503	91.2796	80.874	2882	105.421	2966	111.175	108.298	1515	60.2037	1778	70.7996	65.5017	2188	91.054	2145	82.6545	86.8543	0.000385491	0.000713454
Mycth_11798		578	21.5455	694	26.847	24.1962	526	21.278	461	18.7028	19.9904	495	17.2595	455	16.3383	16.7989	876	31.5514	889	32.8109	32.1811	470	18.3903	558	21.8784	20.1344	867	35.5265	812	30.809	33.1677	1.06651e-09	7.70013e-06
Mycth_12171	Phospholipid-binding protein that interacts with both Ypt7p and Vps33p, may partially counteract the action of Vps33p and vice versa, localizes to the rim of the vacuole as cells approach stationary phase	426	17.9234	407	17.7711	17.8473	696	31.7788	652	29.8564	30.8176	1023	40.2607	1232	49.9331	45.0969	451	18.3347	464	19.3294	18.832	456	20.1391	644	28.5003	24.3197	286	13.2277	285	12.2053	12.7165	2.60768e-11	0.00362264
Mycth_122893	Homeobox-domain protein that, with Mcm1p, represses a-specific genes in haploids; acts with A1p to repress transcription of haploid-specific genes in diploids; one of two genes encoded by the MATalpha mating type cassette	4414	59.9747	3916	55.2188	57.5968	2023	29.8297	1923	28.4376	29.1337	2080	26.4359	1739	22.7615	24.5987	5069	66.5493	5810	78.1627	72.356	3674	52.4009	3279	46.863	49.6319	8179	122.163	8419	116.436	119.3	3.36379e-30	1.82516e-17
Mycth_122939	C-3 sterol dehydrogenase, catalyzes the second of three steps required to remove two C-4 methyl groups from an intermediate in ergosterol biosynthesis	3798	124.95	3688	125.916	125.433	2088	74.547	2021	72.3648	73.4559	2854	87.8276	2922	92.6039	90.2157	2807	89.23	2877	93.7153	91.4726	1970	68.0319	2145	74.2271	71.1295	1522	55.043	1619	54.2153	54.6292	0.383017	0.276988
Mycth_12812		186	7.05713	178	7.00879	7.03296	249	10.2525	313	12.9252	11.5889	199	7.06256	176	6.43271	6.74764	202	7.40546	216	8.1144	7.75993	131	5.21735	151	6.02621	5.62178	133	5.54717	133	5.13641	5.34179	0.296763	0.770323
Mycth_13170		218	9.59981	210	9.59695	9.59838	1	0.0477884	1	0.0479274	0.0478579	10	0.411908	2	0.0848403	0.248374	0	0	1	0.0436007	0.0218004	1	0.0462242	4	0.185276	0.11575	0	0	0	0	0	0.185531	0.352971
Mycth_140260	Catalytic subunit of 1,3-beta-glucan synthase, involved in formation of the inner layer of the spore wall; activity positively regulated by Rho1p and negatively by Smk1p; has similarity to an alternate catalytic subunit, Fks1p (Gsc1p)	25533	186.455	26405	200.109	193.282	19559	155.002	20043	159.299	157.15	18252	124.674	16967	119.356	122.015	14569	102.799	16852	121.846	112.322	17129	131.301	17356	133.314	132.307	12667	101.684	15642	116.267	108.975	0.951365	0.642109
Mycth_140261		353	7.04804	239	4.95222	6.00013	6	0.130006	1	0.0217306	0.075868	29	0.541609	29	0.557773	0.549691	91	1.75558	111	2.19434	1.97496	88	1.84434	124	2.60416	2.22425	623	13.6737	518	10.5273	12.1005	8.66128e-06	1.90386e-22
Mycth_14609	Essential protein of unknown function; fluorescent protein (GFP or YFP)-tagged protein localizes to mitochondria, cytoplasm and nucleus	104	6.47536	114	7.3662	6.92078	63	4.25685	64	4.33699	4.29692	72	4.19331	86	5.15816	4.67574	100	6.01611	82	5.05513	5.53562	71	4.64037	90	5.89421	5.26729	91	6.2284	111	7.03471	6.63156	0.412202	0.198819
Mycth_15682		1	0.104925	2	0.217779	0.161352	0	0	4	0.45679	0.228395	0	0	4	0.404301	0.20215	0	0	0	0	0	0	0	3	0.331094	0.165547	0	0	0	0	0	0.483211	0.635043
Mycth_15789		61	5.89129	69	6.91573	6.40351	11	1.1529	36	3.78409	2.46849	9	0.81305	22	2.04677	1.42991	62	5.78572	39	3.72935	4.75754	37	3.75099	30	3.04757	3.39928	34	3.60964	33	3.24405	3.42684	0.00513666	0.787759
Mycth_16152		27	2.17508	36	3.00969	2.59238	12	1.04908	11	0.964454	1.00677	10	0.753538	14	1.08644	0.919988	5	0.389194	12	0.957149	0.673172	24	2.02948	17	1.4405	1.73499	8	0.708444	6	0.491988	0.600216	0.801133	0.166765
Mycth_16224	Essential RNA-binding component of cleavage and polyadenylation factor, contains five zinc fingers; required for pre-mRNA 3'-end processing and polyadenylation	245	16.4603	292	20.3593	18.4098	228	16.6236	259	18.9387	17.7811	344	21.6185	344	22.2637	21.9411	299	19.4102	297	19.7568	19.5835	210	14.81	244	17.2431	16.0266	228	16.8388	205	14.0191	15.429	0.853319	0.694256
Mycth_16301		879	75.46	1110	98.8915	87.1758	1225	114.125	1481	138.376	126.251	2163	173.692	2174	179.785	176.738	3321	275.475	3023	256.953	266.214	1734	156.257	1345	121.451	138.854	824	77.7607	934	81.6145	79.6876	2.61797e-07	0.00794472
Mycth_16353		0	0	0	0	0	0	0	1	0.144531	0.0722655	0	0	1	0.127923	0.0639616	0	0	0	0	0	1	0.139395	0	0	0.0696975	3	0.437935	3	0.405506	0.42172	0.852292	0.34661
Mycth_17263		1	0.175235	0	0	0.0876176	5	0.950842	5	0.953607	0.952225	1	0.163914	4	0.675224	0.419569	6	1.01592	5	0.867519	0.941718	5	0.919719	1	0.184321	0.55202	3	0.577893	2	0.356734	0.467313	0.508262	0.969097
Mycth_17562		736	96.9798	649	88.7475	92.8637	345	49.3332	339	48.6162	48.9747	445	54.8476	535	67.9084	61.378	333	42.3968	335	43.7055	43.0512	340	47.0269	391	54.1917	50.6093	270	39.1086	293	39.2974	39.203	0.0717033	0.490565
Mycth_17585		253	56.5849	232	53.8488	55.2168	630	152.91	741	180.375	166.643	137	28.6612	143	30.8093	29.7352	151	32.6319	136	30.1166	31.3742	127	29.8158	127	29.8769	29.8464	70	17.2101	226	51.4494	34.3297	0.595924	0.512013
Mycth_17759		0	0	0	0	0	0	0	0	0	0	0	0	0	0	0	0	0	0	0	0	0	0	0	0	0	0	0	0	0	0	NA	NA
Mycth_18938	Cytoplasmic GTPase-activating protein for Ypt/Rab transport GTPases Ypt6p, Ypt31p and Sec4p; involved in recycling of internalized proteins and regulation of Golgi secretory function	401	6.47921	415	6.95879	6.719	259	4.54145	260	4.57224	4.55684	412	6.22686	378	5.8835	6.05518	389	6.07313	392	6.27121	6.17217	260	4.40976	300	5.0986	4.75418	348	6.18104	296	4.86812	5.52458	0.574534	0.142643
Mycth_19035		1592	26.0281	1532	25.9936	26.0108	1220	21.6459	1223	21.7622	21.7041	1898	29.0262	1549	24.3959	26.711	1763	27.8508	1896	30.692	29.2714	1213	20.8173	1457	25.056	22.9366	949	17.0557	856	14.2451	15.6504	0.17723	0.0764969
Mycth_2018629		486	25.3403	544	29.4363	27.3883	269	15.2211	337	19.1242	17.1726	412	20.094	446	22.4015	21.2478	387	19.4972	451	23.283	21.3901	291	15.9269	405	22.2118	19.0694	284	16.2779	306	16.2401	16.259	0.620826	0.896209
Mycth_2018746		149	2.3781	148	2.4514	2.41475	40	0.69282	98	1.70235	1.19758	61	0.910684	76	1.16849	1.03958	44	0.67855	55	0.869148	0.773849	81	1.35704	109	1.82988	1.59346	78	1.36849	94	1.52709	1.44779	0.561959	0.914262
Mycth_2019108		395	19.0202	469	23.4369	21.2285	321	16.7741	298	15.6175	16.1958	466	20.9893	459	21.2911	21.1402	435	20.2392	442	21.0731	20.6561	257	12.9902	289	14.6376	13.8139	296	15.6681	315	15.4391	15.5536	0.748789	0.164696
Mycth_2019141		92	10.2882	46	5.33846	7.81331	35	4.24751	31	3.77302	4.01027	36	3.7657	26	2.80085	3.28327	45	4.86237	28	3.10024	3.9813	14	1.64339	28	3.29352	2.46846	35	4.30252	83	9.44757	6.87504	0.587239	0.0145549
Mycth_2019371		560	60.2454	468	52.2505	56.248	498	58.141	472	55.2658	56.7034	553	55.6487	575	59.5895	57.6191	490	50.9352	524	55.8155	53.3753	420	47.4296	392	44.3583	45.8939	459	54.2817	422	46.2105	50.2461	0.994225	0.212861
Mycth_2019378		4	0.883004	0	0	0.441502	0	0	0	0	0	0	0	0	0	0	0	0	0	0	0	2	0.463443	0	0	0.231721	0	0	0	0	0	NA	0.716668
Mycth_2019397		128	9.58468	111	8.62578	9.10523	39	3.16919	33	2.68942	2.92931	59	4.13251	59	4.25584	4.19417	48	3.47291	41	3.03976	3.25634	33	2.59385	29	2.28411	2.43898	50	4.11569	70	5.33529	4.72549	0.664146	0.032304
Mycth_2019739		6102	548.787	9864	920.646	734.716	200	19.5199	154	15.0741	17.297	151	12.7029	165	14.2949	13.4989	1797	156.158	1609	143.277	149.717	515	48.6186	353	33.3932	41.0059	591	58.4284	696	63.7138	61.0711	4.08144e-96	0.00890802
Mycth_2019888		34	1.81168	26	1.43775	1.62472	79	4.56821	70	4.05956	4.31389	197	9.8189	174	8.93137	9.37513	67	3.44955	51	2.69067	3.07011	61	3.4119	83	4.65193	4.03191	44	2.57727	45	2.44066	2.50897	1.2406e-05	0.323659
Mycth_2020046		257	12.3055	260	12.9195	12.6125	95	4.93634	86	4.48169	4.70901	153	6.85252	162	7.47216	7.16234	133	6.15321	106	5.02526	5.58924	191	9.59979	150	7.55455	8.57717	142	7.47409	106	5.16611	6.3201	0.511843	0.509606
Mycth_2020422		5	0.648772	6	0.807944	0.728358	20	2.81623	12	1.69465	2.25544	4	0.485485	3	0.374981	0.430233	2	0.250748	0	0	0.125374	7	0.953419	5	0.682408	0.817913	1	0.142635	12	1.58488	0.863756	0.558555	0.878418
Mycth_2020707		107	13.6749	114	15.1201	14.3975	104	14.4242	111	15.4398	14.932	132	15.7801	151	18.5902	17.1852	179	22.1045	159	20.1199	21.1122	105	14.0862	124	16.6692	15.3777	131	18.4042	157	20.4237	19.414	0.198372	0.127661
Mycth_2020741		12	1.41649	19	2.32751	1.872	7	0.896697	1	0.128472	0.512584	5	0.552071	11	1.2508	0.901438	9	1.0265	6	0.701245	0.863872	2	0.247813	1	0.12416	0.185987	302	39.187	376	45.1763	42.1817	0.96485	7.90079e-19
Mycth_2022110		103	3.23021	80	2.60371	2.91696	50	1.70169	38	1.29705	1.49937	44	1.29075	33	0.996951	1.14385	73	2.21209	51	1.58362	1.89786	78	2.56775	82	2.70496	2.63635	70	2.41322	49	1.56416	1.98869	0.116271	0.656849
Mycth_2022424		278	16.2385	245	14.8516	15.5451	176	11.1565	155	9.85394	10.5052	137	7.4854	226	12.7167	10.1011	190	10.7236	175	10.1211	10.4223	114	6.98986	168	10.322	8.65591	109	6.99893	101	6.00502	6.50197	0.651906	0.587416
Mycth_2022670	Protein with similarity to mammalian monocarboxylate permeases, which are involved in transport of monocarboxylic acids across the plasma membrane; mutant is not deficient in monocarboxylate transport	28	1.27256	17	0.801823	1.03719	29	1.43033	54	2.67112	2.05073	7	0.297587	3	0.131344	0.214465	4	0.175658	1	0.0449997	0.110329	0	0	5	0.239025	0.119513	0	0	2	0.0925218	0.0462609	0.695103	0.767269
Mycth_2023079		64	19.7793	51	16.3572	18.0682	28	9.39086	29	9.75454	9.5727	57	16.4778	29	8.63365	12.5557	261	77.9393	240	73.4394	75.6894	28	9.08348	21	6.82656	7.95502	1571	533.718	1874	589.512	561.615	4.57435e-15	1.64906e-108
Mycth_2023245		0	0	0	0	0	0	0	0	0	0	0	0	0	0	0	0	0	0	0	0	0	0	0	0	0	0	0	0	0	0	NA	NA
Mycth_2023927		5	0.284245	3	0.176991	0.230618	1	0.0616934	2	0.123746	0.0927196	1	0.0531761	1	0.0547631	0.0539696	26	1.42817	27	1.51975	1.47396	4	0.238696	0	0	0.119348	3	0.187477	3	0.173594	0.180536	0.000369807	0.782919
Mycth_2023929		4	0.489146	2	0.253815	0.37148	2	0.265415	0	0	0.132707	0	0	0	0	0	0	0	0	0	0	1	0.128364	0	0	0.0641818	0	0	0	0	0	NA	0.846395
Mycth_2024024		450	22.97	352	18.6466	20.8083	569	31.5194	491	27.2777	29.3986	477	22.7752	478	23.5041	23.1396	333	16.424	312	15.7685	16.0963	355	19.0213	412	22.1207	20.571	267	14.9818	239	12.4176	13.6997	0.0571953	0.119199
Mycth_2024695		51	2.5422	50	2.58653	2.56436	34	1.83922	31	1.68182	1.76052	24	1.11904	20	0.960362	1.0397	48	2.31188	50	2.46772	2.3898	72	3.76734	62	3.25074	3.50904	61	3.34252	44	2.23246	2.78749	0.0278552	0.779005
Mycth_2025277	Protein of unknown function that may interact with ribosomes, based on co-purification experiments; green fluorescent protein (GFP)-fusion protein localizes to the cytoplasm	1492	162.569	1033	116.809	139.689	1044	123.449	965	114.439	118.944	1637	166.844	1729	181.48	174.162	1881	198.035	1743	188.041	193.038	984	112.545	1114	127.675	120.11	826	98.9358	773	85.7315	92.3337	0.0893773	0.351319
Mycth_2025626		29	1.28036	42	1.92438	1.60237	14	0.670776	23	1.10519	0.887985	15	0.619467	25	1.06326	0.841362	32	1.36511	25	1.09285	1.22898	6	0.278066	10	0.464392	0.371229	57	2.76638	29	1.30324	2.03481	0.399218	0.000717007
Mycth_2025813		627	63.4383	568	59.6404	61.5393	85	9.33297	82	9.02975	9.18136	116	10.9783	134	13.0604	12.0193	27	2.63957	23	2.30409	2.47183	119	12.6385	157	16.7084	14.6735	36	4.00397	67	6.90003	5.452	4.99025e-07	0.00574405
Mycth_2025957		76	5.00711	113	7.7261	6.3666	71	5.07632	54	3.87209	4.4742	62	3.82084	67	4.25221	4.03653	50	3.18294	79	5.15333	4.16814	43	2.97376	62	4.29653	3.63514	38	2.75209	34	2.28005	2.51607	0.785654	0.567178
Mycth_2026083		0	0	0	0	0	0	0	0	0	0	0	0	0	0	0	0	0	0	0	0	0	0	0	0	0	0	0	0	0	0	NA	NA
Mycth_2026137		164	5.20083	203	6.68086	5.94085	43	1.47984	57	1.96735	1.72359	84	2.49174	85	2.59665	2.54419	566	17.3432	680	21.3513	19.3473	195	6.49123	147	4.90341	5.69732	380	13.247	408	13.1699	13.2084	4.05012e-41	4.42366e-07
Mycth_2026172		977	80.6159	1081	92.5678	86.5918	1557	139.422	1476	132.553	135.988	1780	137.385	1684	133.855	135.62	980	78.1336	891	72.7933	75.4634	603	52.2284	764	66.3089	59.2687	660	59.8652	625	52.4927	56.179	1.89596e-06	0.674917
Mycth_2027194		56	1.94261	94	3.38402	2.66331	45	1.69405	38	1.43469	1.56437	50	1.62241	79	2.63992	2.13116	30	1.00555	25	0.858667	0.932109	27	0.983161	32	1.16761	1.07539	7	0.266932	3	0.105928	0.18643	0.0566297	0.0110639
Mycth_2028011		6414	164.938	7481	199.646	182.292	4986	139.143	4952	138.596	138.869	3868	93.0406	3603	89.2529	91.1467	7768	193.013	8437	214.816	203.915	7974	215.244	6257	169.243	192.244	6794	192.053	7153	187.229	189.641	7.98598e-24	0.519213
Mycth_2028710		0	0	0	0	0	0	0	0	0	0	0	0	0	0	0	0	0	0	0	0	0	0	0	0	0	0	0	0	0	0	NA	NA
Mycth_2028839		0	0	0	0	0	0	0	0	0	0	0	0	0	0	0	0	0	0	0	0	0	0	0	0	0	0	0	0	0	0	NA	NA
Mycth_2029285		110	6.77449	116	7.41396	7.09423	25	1.67086	33	2.21195	1.94141	46	2.64994	56	3.3223	2.98612	65	3.86797	52	3.17085	3.51941	58	3.74952	53	3.4333	3.59141	36	2.4372	32	2.00598	2.22159	0.51775	0.358949
Mycth_2029356		28	1.66412	44	2.71386	2.18899	12	0.773972	14	0.905593	0.839783	39	2.16813	29	1.66032	1.91423	11	0.631692	5	0.294229	0.46296	12	0.748638	16	1.00023	0.874434	1	0.0653329	2	0.12099	0.0931615	0.0212075	0.0378516
Mycth_2029593		3	0.175235	1	0.0606189	0.117927	2	0.126779	6	0.381443	0.254111	6	0.327828	3	0.168806	0.248317	5	0.282199	5	0.289173	0.285686	1	0.0613146	0	0	0.0306573	1	0.0642104	1	0.0594556	0.061833	0.874602	0.787636
Mycth_2029812		2121	167.686	1634	134.065	150.875	163	13.9849	152	13.0791	13.532	1093	80.8293	928	70.6755	75.7524	152	11.6114	224	17.5344	14.5729	329	27.3033	495	41.1635	34.2334	95	8.25626	108	8.69103	8.47364	1.41375e-26	1.20128e-09
Mycth_2029952	Riboflavin synthase; catalyzes the last step of the riboflavin biosynthesis pathway	2059	162.784	1898	155.725	159.255	1850	158.724	1629	140.17	149.447	1912	141.396	2173	165.493	153.445	1991	152.094	1852	144.972	148.533	1891	156.931	2018	167.814	162.373	1143	99.3358	1234	99.303	99.3194	0.70334	0.00198532
Mycth_2030078		31	1.21413	45	1.82904	1.52159	4	0.170012	8	0.341013	0.255513	10	0.366351	13	0.490471	0.428411	16	0.605493	9	0.349007	0.47725	23	0.945573	18	0.741529	0.843551	39	1.67909	36	1.43515	1.55712	0.820758	0.103742
Mycth_2030361	Multidrug transporter of the major facilitator superfamily, required for resistance to quinidine, ketoconazole, fluconazole, and barban	129	4.45675	126	4.51759	4.48717	116	4.34914	96	3.60975	3.97944	337	10.8906	286	9.51832	10.2045	206	6.87671	168	5.74679	6.31175	153	5.5486	156	5.66898	5.60879	161	6.11447	140	4.92321	5.51884	0.0303058	0.670485
Mycth_2030430		2237	113.505	1849	97.3629	105.434	53	2.91838	25	1.3806	2.14949	193	9.16009	303	14.8101	11.9851	1318	64.6174	1425	71.5898	68.1036	2581	137.468	1797	95.9067	116.687	111	6.19122	150	7.74698	6.9691	2.36415e-40	6.65474e-46
Mycth_2030495		3311	1103.53	3259	1127.24	1115.38	3316	1199.37	2985	1082.79	1141.08	2992	932.779	2908	933.649	933.214	2602	837.946	2882	951.053	894.499	1856	649.329	2000	701.141	675.235	1550	567.884	1548	525.154	546.519	0.779667	0.522134
Mycth_2030723		6	1.56903	0	0	0.784515	14	3.97306	15	4.26923	4.12114	6	1.46766	15	3.77865	2.62316	11	2.77944	6	1.55353	2.16649	3	0.823502	8	2.2005	1.512	5	1.43732	2	0.532356	0.98484	0.923763	0.818997
Mycth_2030873		2885	65.0381	2356	55.1195	60.0788	1613	39.4615	1667	40.9012	40.1813	3299	69.5662	3549	77.0715	73.3189	2016	43.9135	3001	66.9847	55.4491	2314	54.7582	2659	63.0511	58.9046	3089	76.5499	3455	79.2798	77.9148	0.12917	0.000447996
Mycth_2031061		1638	84.371	1878	100.388	92.3796	2247	125.603	2126	119.185	122.394	2716	130.859	2838	140.818	135.838	1857	92.4223	1953	99.6023	96.0123	1457	78.7776	1811	98.1183	88.4479	1454	82.3282	1343	70.4122	76.3702	0.0052899	0.907277
Mycth_2031268		633	17.0247	628	17.5285	17.2766	381	11.1203	361	10.5672	10.8438	665	16.7298	661	17.1255	16.9277	474	12.318	487	12.9686	12.6433	272	7.67907	440	12.4475	10.0633	260	7.68695	243	6.65235	7.16965	0.112502	0.374379
Mycth_2031276		1	0.326881	1	0.339233	0.333057	0	0	1	0.355769	0.177884	0	0	3	0.944664	0.472332	3	0.947538	3	0.970954	0.959246	0	0	0	0	0	0	0	1	0.332723	0.166361	0.675486	0.804699
Mycth_2031317		0	0	0	0	0	0	0	0	0	0	0	0	0	0	0	0	0	0	0	0	0	0	0	0	0	0	0	0	0	0	NA	NA
Mycth_2031554		51	1.32755	51	1.37771	1.35263	40	1.12994	40	1.13323	1.13159	52	1.26613	77	1.9308	1.59846	75	1.88637	49	1.26288	1.57463	46	1.2569	38	1.04044	1.14867	29	0.829818	22	0.582902	0.70636	0.862046	0.425785
Mycth_2031594	Plasma membrane metalloid/H+ antiporter; transports arsenite and antimonite; required for resistance to arsenic compounds; transcription is activated by Arr1p in the presence of arsenite	325	14.8903	270	12.8378	13.864	236	11.7341	234	11.6685	11.7013	247	10.5855	277	12.2255	11.4055	154	6.81751	150	6.80453	6.81102	227	10.9171	239	11.5178	11.2175	100	5.03645	79	3.68416	4.3603	0.0201471	0.000172432
Mycth_2031920		1091	92.7231	1014	89.4354	91.0792	1025	94.5375	964	89.1699	91.8537	1355	107.72	1322	108.233	107.977	505	41.4706	521	43.8418	42.6562	717	63.9655	823	73.5725	68.769	315	29.4292	329	28.4611	28.9452	6.28401e-15	1.46931e-07
Mycth_2031956		143	4.92042	112	3.99938	4.4599	73	2.72588	43	1.61032	2.1681	134	4.31286	173	5.73427	5.02357	26	0.864421	77	2.62328	1.74385	57	2.05876	98	3.54687	2.80281	12	0.453892	17	0.595398	0.524645	0.00200136	0.000175002
Mycth_2032045		44	4.6744	59	6.50479	5.5896	63	7.26324	73	8.44062	7.85193	98	9.73853	96	9.8245	9.78152	82	8.4173	75	7.889	8.15315	50	5.5758	45	5.0285	5.30215	27	3.15313	24	2.59524	2.87418	0.747897	0.244348
Mycth_2032127		17	1.07822	41	2.69867	1.88845	95	6.53881	96	6.62686	6.58284	55	3.26299	72	4.39903	3.83101	107	6.55734	111	6.97058	6.76396	63	4.19433	51	3.40237	3.79835	492	34.3027	482	31.117	32.7099	0.0169797	1.96407e-33
Mycth_2032303		163	18.5949	147	17.4033	17.9991	93	11.5135	83	10.3054	10.9094	138	14.7258	162	17.8028	16.2643	274	30.2025	366	41.3405	35.7715	182	21.7943	174	20.8789	21.3366	115	14.4215	133	15.4437	14.9326	1.66339e-06	0.323755
Mycth_2032845		626	125.184	555	115.18	120.182	217	47.0924	181	39.3941	43.2432	213	39.8426	205	39.4906	39.6666	265	51.2042	301	59.5976	55.4009	294	61.7142	249	52.3752	57.0447	485	106.616	494	100.553	103.584	0.0188738	1.38256e-05
Mycth_2032939		33	1.8331	42	2.42119	2.12715	13	0.783668	24	1.45098	1.11732	15	0.779394	15	0.802655	0.791025	4	0.214693	15	0.824994	0.519843	15	0.874635	20	1.16857	1.0216	9	0.549565	11	0.621952	0.585759	0.679666	0.545016
Mycth_2033463		4198	414.865	3810	390.749	402.807	5389	577.949	5368	577.371	577.66	6413	592.816	6607	628.978	610.897	4989	476.391	4516	441.882	459.137	4274	443.367	4843	503.421	473.394	3050	331.337	3278	329.736	330.536	0.0305348	0.0446922
Mycth_2033959		1096	258.745	1002	245.492	252.118	1107	283.612	1278	328.375	305.994	983	217.074	1158	263.351	240.213	777	177.242	837	195.647	186.445	732	181.399	754	187.234	184.317	820	212.804	1025	246.307	229.556	0.167297	0.0172119
Mycth_2033977	Fusion protein, identical to Rpl40Ap, that is cleaved to yield ubiquitin and a ribosomal protein of the large (60S) ribosomal subunit with similarity to rat L40; ubiquitin may facilitate assembly of the ribosomal protein into ribosomes	7262	1714.42	6807	1667.73	1691.07	8572	2196.14	7743	1989.52	2092.83	12399	2738.05	10532	2395.18	2566.61	16914	3858.27	13822	3230.87	3544.57	5095	1262.61	6648	1650.84	1456.72	3111	807.357	2292	550.767	679.062	0.000208031	0.000103453
Mycth_2033980		8	0.371537	3	0.144591	0.258064	11	0.554398	2	0.101093	0.327745	4	0.173767	8	0.357905	0.265836	36	1.61547	39	1.79335	1.70441	2	0.0975003	1	0.04885	0.0731751	160	8.1684	163	7.70535	7.93687	0.00049076	1.03581e-13
Mycth_2034916		2	0.261505	2	0.271386	0.266446	0	0	0	0	0	5	0.611525	6	0.755731	0.683628	3	0.379015	7	0.906224	0.64262	3	0.411751	5	0.687658	0.549704	0	0	0	0	0	0.993297	0.16152
Mycth_2034929	Mitochondrial protein required for assembly of cytochrome bc1 complex; forms a complex with Cbp6p that binds to mt ribosomes near the polypeptide tunnel exit and promotes efficient translation of the COB mRNA; Cbp3p-Cbp6p complex also interacts with newly synthesized cytochrome b (Cobp) and Cbp4p to promote assembly of Cobp into the cytochrome bc1 complex	533	47.4337	542	50.0573	48.7455	599	57.85	560	54.2408	56.0454	827	68.843	905	77.5844	73.2137	514	44.1986	479	42.2069	43.2027	378	35.3114	450	42.1235	38.7175	381	37.2726	442	40.0382	38.6554	0.000272018	0.476909
Mycth_2034994	Catalytic subunit of the COP9 signalosome (CSN) complex that acts as an isopeptidase in cleaving the ubiquitin-like protein Nedd8 from SCF ubiquitin ligases; metalloendopeptidase involved in the adaptation to pheromone signaling	349	20.2466	298	17.9411	19.0938	187	11.7729	197	12.4386	12.1057	277	15.0314	260	14.53	14.7807	276	15.4711	233	13.3835	14.4273	207	12.6055	238	14.523	13.5642	67	4.27273	101	5.96403	5.11838	0.801745	0.000323289
Mycth_2035048		2765	88.845	2733	91.135	89.99	1339	46.6912	1533	53.6115	50.1513	1345	40.4254	1445	44.7272	42.5763	1303	40.4546	1341	42.6633	41.5589	1268	42.7682	1341	45.323	44.0456	614	21.6876	652	21.3244	21.506	0.664146	1.59922e-06
Mycth_2035386		427	39.6616	295	28.4362	34.0489	35	3.52799	12	1.21311	2.37055	58	5.03923	36	3.22115	4.13019	128	11.4878	119	10.944	11.2159	152	14.82	121	11.8217	13.3209	117	11.9463	133	12.5744	12.2603	0.000129563	0.88854
Mycth_2035523		14	1.99974	6	0.889417	1.44458	8	1.24009	10	1.55462	1.39736	8	1.06888	14	1.92637	1.49763	12	1.6562	17	2.40427	2.03023	10	1.49937	11	1.65269	1.57603	4	0.628074	5	0.726957	0.677516	0.622137	0.43794
Mycth_2035701	RNA polymerase I subunit A12.2; contains two zinc binding domains, and the N terminal domain is responsible for anchoring to the RNA pol I complex	286	40.8519	282	41.8026	41.3273	138	21.3915	173	26.8949	24.1432	192	25.6532	188	25.8684	25.7608	222	30.6397	216	30.5483	30.594	173	25.9392	192	28.8469	27.3931	156	24.4949	173	25.1527	24.8238	0.203926	0.904375
Mycth_2035984	Protein with similarity to mammalian monocarboxylate permeases, which are involved in transport of monocarboxylic acids across the plasma membrane; mutant is not deficient in monocarboxylate transport	952	37.8082	1001	41.2564	39.5323	561	24.1785	579	25.0268	24.6027	1495	55.5373	2034	77.8156	66.6764	1541	59.1341	1287	50.6076	54.8708	2009	83.7516	2055	85.8447	84.7982	1076	46.975	1152	46.5687	46.7719	0.44761	5.96228e-05
Mycth_2036106		100	14.1649	89	13.0831	13.624	58	8.91573	58	8.94166	8.92869	95	12.5872	88	12.0077	12.2975	132	18.0664	66	9.25643	13.6614	79	11.7463	134	19.965	15.8557	201	31.2977	188	27.1058	29.2018	0.581722	0.00285752
Mycth_2036258	RNA polymerase subunit AC19, common to RNA polymerases I and III	2415	261.463	2892	324.938	293.2	751	88.2369	593	69.8757	79.0563	1065	107.854	1126	117.435	112.645	1192	124.697	1005	107.733	116.215	937	106.487	1035	117.865	112.176	1546	183.996	1336	147.229	165.612	0.40065	0.000148049
Mycth_20364	Cytoplasmic protein of unknown function	668	15.9923	719	17.8637	16.928	364	9.45699	350	9.11971	9.28835	510	11.4209	515	11.877	11.649	453	10.479	488	11.5676	11.0233	472	11.8615	473	11.911	11.8863	263	6.92142	276	6.72568	6.82355	0.897601	0.00660245
Mycth_2036724		63	3.63004	93	5.56112	4.59558	44	2.75132	53	3.32373	3.03752	33	1.7786	82	4.55146	3.16503	23	1.28051	26	1.48331	1.38191	100	6.04832	75	4.54553	5.29693	53	3.357	63	3.69491	3.52596	0.0979841	0.397348
Mycth_2037019	Peroxisomal ubiquitin conjugating enzyme required for peroxisomal matrix protein import and peroxisome biogenesis	490	52.3832	343	38.0538	45.2185	284	32.9482	328	38.1635	35.5558	506	50.5989	572	58.9058	54.7523	302	31.1953	301	31.8603	31.5278	273	30.6353	288	32.3848	31.5101	185	21.7407	234	25.4627	23.6017	0.000885404	0.439787
Mycth_2037035	Steryl ester hydrolase, catalyzes steryl ester hydrolysis at the plasma membrane; involved in sterol metabolism	2121	49.5225	1782	43.1795	46.351	726	18.3957	635	16.1367	17.2662	2258	49.3151	1537	34.5702	41.9426	889	20.0562	813	18.7949	19.4256	1814	44.4593	2523	61.9629	53.2111	408	10.4719	368	8.74585	9.60889	3.45063e-07	8.80946e-26
Mycth_2037146		715	86.1946	471	58.9255	72.5601	250	32.7063	264	34.6383	33.6723	385	43.4139	439	50.9806	47.1972	323	37.6238	352	42.015	39.8194	424	53.6542	410	51.9889	52.8215	196	25.9738	196	24.0504	25.0121	0.601825	0.000190635
Mycth_2037236	Putative protein of unknown function; expression regulated by osmotic and alkaline stresses; the authentic, non-tagged protein is detected in highly purified mitochondria in high-throughput studies	2742	296.866	2629	295.388	296.127	3036	356.707	3018	355.624	356.166	2552	258.445	2309	240.815	249.63	3014	315.299	2995	321.054	318.176	3934	447.087	3485	396.87	421.978	4878	580.551	5906	650.848	615.699	0.00122648	0.000169368
Mycth_2037479	Myb-related transcription factor involved in regulating basal and induced expression of genes of the purine and histidine biosynthesis pathways; also involved in regulation of meiotic recombination at specific genes	14	1.95057	14	2.02428	1.98742	14	2.11679	18	2.72951	2.42315	11	1.43357	6	0.805287	1.11943	7	0.94236	5	0.689749	0.816055	43	6.28877	44	6.4482	6.36848	2	0.306315	5	0.709081	0.507698	0.824831	8.7941e-05
Mycth_2037651		0	0	0	0	0	0	0	0	0	0	0	0	0	0	0	0	0	0	0	0	0	0	0	0	0	0	0	0	0	0	NA	NA
Mycth_2037656		609	19.8689	571	19.333	19.6009	256	9.06384	295	10.475	9.76944	470	14.3432	422	13.2628	13.803	854	26.9215	831	26.8438	26.8826	573	19.6234	629	21.5853	20.6044	1022	36.6531	1002	33.2748	34.964	1.20997e-09	2.76476e-07
Mycth_2038181		1218	140.839	1184	142.081	141.46	346	43.4179	441	55.4999	49.4589	681	73.6575	782	87.1061	80.3818	911	101.784	1171	134.067	117.925	493	59.8393	685	83.3142	71.5767	1019	129.525	1204	141.708	135.617	0.000285742	6.7684e-07
Mycth_2038387		662	55.9829	563	49.4099	52.6964	1004	92.1399	1301	119.744	105.942	456	36.0708	629	51.2406	43.6557	541	44.2059	511	42.7864	43.4961	543	48.2015	556	49.4566	48.8291	262	24.3559	277	23.8435	24.0997	0.65189	0.000116674
Mycth_2038764		43	2.8663	34	2.35201	2.60916	26	1.8808	16	1.16078	1.52079	20	1.24703	22	1.41267	1.32985	11	0.708486	12	0.791994	0.75024	24	1.6793	32	2.24365	1.96148	17	1.24568	18	1.22129	1.23348	0.463059	0.544722
Mycth_2039088		31	9.75801	30	9.80006	9.77904	3	1.0248	2	0.685184	0.85499	3	0.883313	5	1.51613	1.19972	7	2.12904	17	5.29829	3.71366	5	1.65209	4	1.32438	1.48823	6	2.07613	13	4.1652	3.12066	0.195555	0.360042
Mycth_2039751		14	3.44883	14	3.57915	3.51399	4	1.06935	2	0.536231	0.802792	8	1.84344	1	0.237307	1.04037	6	1.42817	3	0.731734	1.07995	16	4.1374	23	5.9597	5.04855	4	1.0832	9	2.25673	1.66996	0.945823	0.181548
Mycth_2039818	Ribosomal protein 51 (rp51) of the small (40s) subunit; nearly identical to Rps17Ap and has similarity to rat S17 ribosomal protein	12674	1538.79	12238	1542	1540.39	14767	1945.69	13003	1718.25	1831.97	17120	1944.3	16999	1988.18	1966.24	22124	2595.46	19078	2293.43	2444.45	6747	859.883	8901	1136.73	998.305	3487	465.395	2572	317.855	391.625	0.00160747	5.97502e-07
Mycth_2039926		0	0	0	0	0	0	0	0	0	0	0	0	0	0	0	0	0	0	0	0	0	0	0	0	0	0	0	0	0	0	NA	NA
Mycth_2039938		20	2.31263	10	1.20001	1.75632	5	0.627426	6	0.755101	0.691264	16	1.73057	25	2.78472	2.25765	12	1.34073	15	1.71733	1.52903	10	1.21378	10	1.21627	1.21502	7	0.889772	13	1.53007	1.20992	0.655044	0.882349
Mycth_2040280		59	10.5565	41	7.6131	9.08482	28	5.43681	51	9.93157	7.68419	35	5.85776	60	10.3416	8.09967	40	6.91537	36	6.37764	6.6465	32	6.01012	51	9.59825	7.80419	36	7.08071	30	5.46366	6.27218	0.815473	0.853093
Mycth_2040301		0	0	0	0	0	1	0.256199	0	0	0.1281	0	0	0	0	0	0	0	0	0	0	0	0	1	0.248321	0.12416	0	0	2	0.480599	0.2403	NA	0.815298
Mycth_2040748		141	17.7533	133	17.3788	17.566	84	11.4777	73	10.0037	10.7407	154	18.1374	163	19.7703	18.9538	198	24.0885	193	24.0605	24.0745	111	14.6705	94	12.4491	13.5598	58	8.02772	56	7.17695	7.60234	0.118696	0.122507
Mycth_2040766		10	0.682644	10	0.708438	0.695541	12	0.88898	6	0.445783	0.667381	22	1.40479	6	0.394558	0.899673	17	1.12132	11	0.743488	0.932403	16	1.14651	14	1.00525	1.07588	4	0.300164	6	0.416906	0.358535	0.906297	0.221853
Mycth_2041072		503	24.7823	470	24.0315	24.4069	66	3.52886	108	5.7913	4.66008	169	7.78852	231	10.9636	9.37605	306	14.5674	315	15.3664	14.9669	202	10.4469	231	11.9712	11.2091	593	32.1169	489	24.5231	28.32	0.00190476	3.74272e-10
Mycth_2041611		20	3.65545	7	1.32775	2.4916	7	1.38843	5	0.994623	1.19153	4	0.683856	2	0.352133	0.517994	6	1.05961	0	0	0.529806	1	0.191855	3	0.576745	0.3843	2	0.401833	2	0.372077	0.386955	0.953829	0.937227
Mycth_2042312		0	0	0	0	0	0	0	0	0	0	0	0	0	0	0	0	0	0	0	0	0	0	0	0	0	0	0	0	0	0	NA	NA
Mycth_2042719		3	0.289736	6	0.601367	0.445552	1	0.104809	1	0.105114	0.104961	0	0	0	0	0	8	0.746545	10	0.956243	0.851394	5	0.506891	1	0.101586	0.304238	11	1.16783	10	0.983044	1.07544	0.00832118	0.169477
Mycth_2042961		37	3.65651	48	4.92282	4.28967	3	0.321738	8	0.860464	0.591101	18	1.66392	22	2.09437	1.87914	11	1.05037	0	0	0.525186	52	5.39426	36	3.74214	4.5682	34	3.69359	23	2.31358	3.00359	0.181553	0.526799
Mycth_2043664		30	2.42826	9	0.756005	1.59213	3	0.263519	8	0.704761	0.48414	4	0.30285	7	0.545806	0.424328	27	2.11166	33	2.64469	2.37818	8	0.679716	2	0.170277	0.424997	6	0.533863	11	0.906273	0.720068	0.00303978	0.54454
Mycth_2043746	Retrotransposon TYA Gag and TYB Pol genes; transcribed/translated as one unit; polyprotein is processed to make a nucleocapsid-like protein (Gag), reverse transcriptase (RT), protease (PR), and integrase (IN); similar to retroviral genes	565	14.4201	571	15.1239	14.772	1177	32.5996	926	25.7222	29.1609	233	5.56249	300	7.37575	6.46912	404	9.9629	525	13.2668	11.6148	379	10.1536	342	9.18116	9.6674	567	15.9077	621	16.1326	16.0201	3.64941e-05	3.43185e-05
Mycth_2044135		276	40.7948	343	52.6136	46.7042	233	37.3739	292	46.9739	42.1739	141	19.4943	255	36.3079	27.9011	772	110.255	715	104.638	107.446	402	62.3713	263	40.8887	51.63	1570	255.094	2236	336.403	295.748	9.27857e-18	2.37257e-21
Mycth_2044732		13	0.815394	18	1.17167	0.993531	5	0.340338	4	0.273062	0.3067	15	0.880054	22	1.32927	1.10466	18	1.09089	18	1.11785	1.10437	12	0.790076	12	0.791694	0.790885	15	1.03424	13	0.829965	0.932101	0.907339	0.692332
Mycth_2045079		62	2.02666	69	2.34071	2.18369	28	0.993264	32	1.13846	1.06586	45	1.37593	63	1.98379	1.67986	24	0.75803	33	1.06805	0.91304	73	2.50482	52	1.78791	2.14636	23	0.826461	20	0.665445	0.745953	0.2031	0.019408
Mycth_2045175		481	16.19	441	15.4045	15.7973	489	17.8619	411	15.0564	16.4592	526	16.5608	628	20.3623	18.4616	461	14.993	475	15.8301	15.4115	367	12.9668	481	17.0294	14.9981	382	14.1342	342	11.7171	12.9256	0.523371	0.920271
Mycth_2045420		332	45.5103	196	27.8828	36.6965	53	7.88432	42	6.26612	7.07522	23	2.94913	25	3.30124	3.12519	138	18.2783	159	21.5802	19.9293	2661	382.895	2331	336.098	359.497	1653	249.086	1654	230.781	239.933	2.82094e-12	0.0401275
Mycth_2045737	Multidrug transporter of the major facilitator superfamily, required for resistance to quinidine, barban, cisplatin, and bleomycin; may have a role in potassium uptake	70	2.75428	67	2.73585	2.74506	97	4.14189	104	4.4537	4.29779	119	4.37976	117	4.43467	4.40722	179	6.80531	185	7.20724	7.00627	83	3.42808	74	3.06262	3.24535	58	2.50866	45	1.80225	2.15546	0.00957885	0.402595
Mycth_2046198		947	19.0496	856	17.8697	18.4597	516	11.2643	592	12.9609	12.1126	1076	20.2462	839	16.2579	18.252	584	11.351	787	15.6747	13.5129	768	16.2167	956	20.2277	18.2222	704	15.5673	693	14.1893	14.8783	0.138129	0.655809
Mycth_2046242		2736	262.746	1763	175.703	219.225	285	29.7017	232	24.2486	26.9751	802	72.0424	823	76.1353	74.0889	184	17.0735	151	14.3577	15.7156	638	64.3138	885	89.3955	76.8547	216	22.8023	387	37.8289	30.3156	1.97953e-26	0.000353203
Mycth_2046354		23	2.64155	21	2.50299	2.57227	1	0.124637	4	0.499999	0.312318	7	0.75201	2	0.221273	0.486641	4	0.443892	11	1.25087	0.84738	5	0.602789	12	1.44966	1.02622	19	2.39878	20	2.33805	2.36841	0.601562	0.14731
Mycth_2046431	Putative protein of unknown function; YGL010W is not an essential gene	1362	122.492	1162	108.454	115.473	1113	108.628	943	92.3041	100.466	1733	145.789	1830	158.544	152.166	1263	109.754	1229	109.439	109.596	779	73.5415	852	80.5978	77.0697	562	55.5613	461	42.2012	48.8813	0.0170166	0.0381504
Mycth_2047322		11	0.679913	9	0.577313	0.628613	4	0.26831	2	0.134545	0.201428	8	0.462535	0	0	0.231268	4	0.238894	7	0.428397	0.333646	6	0.389292	11	0.715164	0.552228	14	0.951247	15	0.943723	0.947485	0.782772	0.361352
Mycth_2047945		14	1.66412	6	0.740145	1.20213	15	1.93493	15	1.94056	1.93774	16	1.77898	12	1.37406	1.57652	10	1.14853	25	2.94229	2.04541	32	3.99274	28	3.5008	3.74677	23	3.00531	12	1.45188	2.2286	0.657566	0.479431
Mycth_2048131		6	0.160105	2	0.055385	0.107745	2	0.0579163	1	0.0290424	0.0434793	1	0.0249602	1	0.0257051	0.0253327	1	0.0257833	0	0	0.0128917	0	0	1	0.0280677	0.0140338	0	0	0	0	0	0.863604	0.850608
Mycth_2048823		111	8.42303	86	6.77254	7.59779	35	2.88224	33	2.72544	2.80384	44	3.12314	45	3.28945	3.2063	104	7.62543	117	8.7906	8.20801	163	12.9836	115	9.179	11.0813	63	5.25522	65	5.02055	5.13788	0.000240106	0.0224466
Mycth_2048966	Component of the U1 snRNP complex required for pre-mRNA splicing; putative ortholog of human U1C protein, which is involved in formation of a complex between U1 snRNP and the pre-mRNA 5' splice site	534	165.033	557	178.646	171.84	339	113.697	391	131.518	122.607	582	168.247	491	146.177	157.212	813	242.776	650	198.899	220.837	394	127.818	429	139.457	133.637	522	177.34	496	156.029	166.684	0.00335228	0.0225907
Mycth_2049011	C-22 sterol desaturase, a cytochrome P450 enzyme that catalyzes the formation of the C-22(23) double bond in the sterol side chain in ergosterol biosynthesis; may be a target of azole antifungal drugs	2	0.0674517	4	0.140001	0.103726	4	0.146399	1	0.0367063	0.0915529	1	0.0315469	1	0.0324884	0.0320177	5	0.162936	12	0.400711	0.281824	2	0.0708038	0	0	0.0354019	82	3.04005	65	2.23135	2.6357	0.0843509	8.52909e-08
Mycth_2049292		897	18.4366	796	16.9789	17.7077	763	17.0188	815	18.2315	17.6252	1261	24.2436	1143	22.6308	23.4372	775	15.3913	774	15.7513	15.5713	705	15.2104	705	15.2416	15.226	261	5.89703	185	3.87037	4.8837	0.00406793	2.27456e-08
Mycth_2049301	Putative RNA helicase of the DEAH/D-box family; null mutant displays increased levels of spontaneous Rad52p foci; green fluorescent protein (GFP)-fusion protein localizes to the mitochondrion	697	15.924	696	16.502	16.213	209	5.18183	224	5.56989	5.37586	415	8.86875	418	9.19947	9.03411	280	6.18107	360	8.14349	7.16228	280	6.71494	323	7.76203	7.23848	311	7.81062	269	6.25554	7.03308	0.369523	0.641629
Mycth_2049318	Nucleolar protein required for the normal accumulation of 25S and 5.8S rRNAs, associated with the 27SA2 pre-ribosomal particle; proposed to be involved in the biogenesis of the 60S ribosomal subunit	569	8.86504	641	10.3642	9.61461	807	13.6445	763	12.9381	13.2913	1058	15.4187	902	13.5376	14.4782	860	12.9465	860	13.2664	13.1065	495	8.09538	594	9.73436	8.91487	321	5.49767	347	5.50289	5.50028	0.87469	0.0248221
Mycth_2049466	Putative protein of unknown function; predicted to have thiol-disulfide oxidoreductase active site	318	50.5169	286	47.1502	48.8336	138	23.7906	122	21.0934	22.442	166	24.6667	173	26.4741	25.5704	142	21.7963	121	19.0319	20.4141	68	11.3392	97	16.2082	13.7737	144	25.1465	155	25.063	25.1047	0.55286	0.00287579
Mycth_2049580		318	36.5224	333	39.6903	38.1063	339	42.2521	395	49.3749	45.8135	383	41.1457	422	46.6885	43.9171	580	64.3643	513	58.336	61.3501	305	36.7701	303	36.6038	36.687	285	35.9817	266	31.0961	33.5389	0.00291832	0.867844
Mycth_2049605		304	36.9096	357	44.9823	40.9459	377	49.6733	349	46.1178	47.8956	396	44.9733	442	51.6956	48.3344	483	56.6628	470	56.5003	56.5815	612	77.9974	575	73.432	75.7147	740	98.7647	786	97.136	97.9504	0.104665	0.00671723
Mycth_2049620	Constituent of 66S pre-ribosomal particles, required for large (60S) ribosomal subunit biogenesis; involved in nuclear export of pre-ribosomes; required for maintenance of dsRNA virus; homolog of human CAATT-binding protein	2221	37.9419	2058	36.4858	37.2138	835	15.4801	936	17.403	16.4415	1738	27.7724	1766	29.0621	28.4173	1536	25.354	1571	26.5726	25.9633	973	17.448	1155	20.7541	19.1011	889	16.6946	916	15.9279	16.3113	0.922404	0.850454
Mycth_2049706		218	7.96887	187	7.09398	7.53143	178	7.06118	169	6.72365	6.89241	127	4.34248	123	4.33123	4.33686	103	3.638	116	4.19842	3.91821	253	9.70788	255	9.80467	9.75627	19	0.763482	38	1.41389	1.08869	0.933142	2.66032e-14
Mycth_2049780	Transporter of the ATP-binding cassette (ABC) family involved in bile acid transport; similar to mammalian bile transporters	570	6.05547	452	4.98333	5.5194	310	3.57398	269	3.11031	3.34214	504	5.00839	485	4.96342	4.9859	405	4.15732	470	4.94378	4.55055	546	6.08877	575	6.4253	6.25704	2001	23.3682	2454	26.5363	24.9522	0.931883	6.32335e-33
Mycth_2049865		85	6.47899	109	8.6223	7.55064	127	10.5053	276	22.8968	16.7011	944	67.3061	1852	135.986	101.646	84	6.18662	73	5.50933	5.84797	40	3.20046	43	3.44754	3.324	81	6.78701	106	8.22407	7.50554	2.5986e-15	0.00158366
Mycth_2049886		0	0	0	0	0	0	0	0	0	0	0	0	0	0	0	0	0	0	0	0	0	0	0	0	0	0	0	0	0	0	NA	NA
Mycth_2049934	Folylpolyglutamate synthetase, catalyzes extension of the glutamate chains of the folate coenzymes, required for methionine synthesis and for maintenance of mitochondrial DNA	677	24.7474	799	30.3106	27.529	664	26.3406	666	26.4967	26.4187	712	24.3453	747	26.3043	25.3248	735	25.9605	732	26.4935	26.227	771	29.5841	844	32.4515	31.0178	584	23.467	615	22.8827	23.1749	0.40003	0.253705
Mycth_2049971		0	0	0	0	0	0	0	0	0	0	0	0	0	0	0	0	0	0	0	0	0	0	0	0	0	0	0	0	0	0	NA	NA
Mycth_2050031	Nudix hydrolase family member with ADP-ribose pyrophosphatase activity; shown to metabolize O-acetyl-ADP-ribose to AMP and acetylated ribose 5'-phosphate	419	34.7419	381	32.7848	33.7633	275	24.7451	268	24.1853	24.4652	183	14.1933	208	16.6138	15.4036	259	20.7503	240	19.7033	20.2268	259	22.5425	296	25.8157	24.1791	306	27.8911	318	26.8385	27.3648	0.056474	0.153968
Mycth_2050101		0	0	0	0	0	0	0	0	0	0	0	0	0	0	0	0	0	0	0	0	0	0	0	0	0	0	0	0	0	0	NA	NA
Mycth_2050200		0	0	0	0	0	0	0	0	0	0	0	0	0	0	0	0	0	0	0	0	0	0	0	0	0	0	0	0	0	0	NA	NA
Mycth_2050220	Essential protein of unknown function	198	8.90362	156	7.28005	8.09183	169	8.24717	188	9.20105	8.72411	171	7.1927	169	7.32073	7.25671	217	9.42859	186	8.28137	8.85498	90	4.24823	97	4.58802	4.41812	110	5.4375	103	4.71445	5.07597	0.178945	0.325575
Mycth_2050269	Retrotransposon TYA Gag and TYB Pol genes; transcribed/translated as one unit; polyprotein is processed to make a nucleocapsid-like protein (Gag), reverse transcriptase (RT), protease (PR), and integrase (IN); similar to retroviral genes	0	0	0	0	0	0	0	0	0	0	0	0	0	0	0	0	0	0	0	0	0	0	0	0	0	0	0	0	0	0	NA	NA
Mycth_2050335		684	25.952	635	25.0033	25.4777	512	21.0815	483	19.9453	20.5134	632	22.4299	635	23.2089	22.8194	623	22.8396	732	27.4988	25.1692	679	27.0426	704	28.0957	27.5692	543	22.6475	531	20.507	21.5772	0.204592	0.439999
Mycth_2050348	Lsm (Like Sm) protein; part of heteroheptameric complexes (Lsm2p-7p and either Lsm1p or 8p): cytoplasmic Lsm1p complex involved in mRNA decay; nuclear Lsm8p complex part of U6 snRNP and possibly involved in processing tRNA, snoRNA, and rRNA	908	108.69	945	117.394	113.042	847	110.028	961	125.201	117.615	1260	141.081	1262	145.523	143.302	671	77.6092	562	66.6084	72.1088	704	88.4588	881	110.926	99.6924	458	60.2664	425	51.7829	56.0246	2.24232e-07	0.00330393
Mycth_2050447		450	42.0276	297	28.7863	35.407	162	16.4193	186	18.9066	17.6629	316	27.606	265	23.8415	25.7237	429	38.7137	388	35.8791	37.2964	412	40.3908	322	31.6322	36.0115	429	44.0437	514	48.8627	46.4532	0.00461442	0.0446751
Mycth_2050467		17	1.40958	10	0.860493	1.13503	0	0	2	0.180488	0.0902438	4	0.310237	1	0.079874	0.195055	0	0	0	0	0	6	0.522221	20	1.7443	1.13326	7	0.638032	3	0.253194	0.445613	0.337459	0.400333
Mycth_2050486		27	1.88865	23	1.66964	1.77914	2	0.151822	1	0.0761316	0.113977	0	0	0	0	0	17	1.149	17	1.1774	1.1632	2	0.146852	12	0.882918	0.514885	36	2.76818	31	2.2072	2.48769	0.00039277	0.00721651
Mycth_2050514	Nuclear protein that plays a role in the function of the Smc5p-Rhc18p complex	610	28.0994	547	26.1494	27.1244	194	9.69807	138	6.91869	8.30838	285	12.2802	307	13.623	12.9516	245	10.9048	287	13.0899	11.9974	232	11.2181	329	15.941	13.5795	248	12.5581	306	14.3477	13.4529	0.997095	0.592875
Mycth_2050561		0	0	0	0	0	0	0	0	0	0	0	0	0	0	0	0	0	0	0	0	0	0	0	0	0	0	0	0	0	0	NA	NA
Mycth_2050660	Metalloprotease subunit of the 19S regulatory particle of the 26S proteasome lid; couples the deubiquitination and degradation of proteasome substrates; involved, independent of catalytic activity, in fission of mitochondria and peroxisomes	4026	209.276	4008	216.213	212.744	4446	250.802	4325	244.686	247.744	4575	222.449	4732	236.95	229.699	3483	174.938	3745	192.746	183.842	4520	246.631	4467	244.238	245.435	3940	225.137	4305	227.778	226.457	0.134194	0.73742
Mycth_2050741	Protein involved in N-glycosylation; deletion mutation confers sensitivity to exidative stress and shows synthetic lethality with mutations in the spindle checkpoint genes BUB3 and MAD1; YNL080C is not an essential gene	1422	70.6752	1163	59.9867	65.3309	558	30.0967	643	34.7821	32.4394	1167	54.254	1179	56.4478	55.3509	901	43.2691	726	35.7266	39.4978	722	37.6676	705	36.856	37.2618	497	27.1537	454	22.9676	25.0606	0.0427765	0.0749486
Mycth_2050866		44	12.8949	45	13.6863	13.2906	4	1.27216	0	0	0.636081	1	0.274132	6	1.69388	0.984006	7	1.98221	9	2.61153	2.29687	10	3.0763	7	2.15782	2.61706	1	0.322159	4	1.19321	0.757686	0.414001	0.331922
Mycth_2050929	Pyrimidine nucleotidase; overexpression suppresses the 6-AU sensitivity of transcription elongation factor S-II, as well as resistance to other pyrimidine derivatives	803	57.1098	783	57.7917	57.4508	1023	78.9565	1034	80.0376	79.497	830	55.2163	866	59.3307	57.2735	1652	113.525	1658	116.753	115.139	1595	119.075	1365	102.113	110.594	1859	145.338	1817	131.535	138.437	1.00304e-14	0.0142983
Mycth_2050951	Bisphosphate-3'-nucleotidase, involved in salt tolerance and methionine biogenesis; dephosphorylates 3'-phosphoadenosine-5'-phosphate and 3'-phosphoadenosine-5'-phosphosulfate, intermediates of the sulfate assimilation pathway	32	1.05006	31	1.05568	1.05287	14	0.49855	16	0.571428	0.534989	18	0.552497	24	0.758649	0.655573	12	0.380479	5	0.162451	0.271465	22	0.757792	14	0.483219	0.620505	7	0.252503	12	0.400809	0.326656	0.262537	0.475772
Mycth_2050974		0	0	0	0	0	0	0	0	0	0	0	0	0	0	0	0	0	0	0	0	0	0	0	0	0	0	0	0	0	0	NA	NA
Mycth_2050996	Subunit of a kinetochore-microtubule binding complex with Kre28p that bridges centromeric heterochromatin and kinetochore MAPs and motors; required for sister chromatid bi-orientation and kinetochore binding of SAC components	223	5.19961	198	4.79114	4.99538	117	2.96052	118	2.99451	2.97752	262	5.71427	288	6.46881	6.09154	79	1.77983	84	1.93924	1.85954	99	2.42306	209	5.12583	3.77445	81	2.07613	65	1.54266	1.8094	1.19305e-08	0.0686632
Mycth_2051009	Zinc cluster transcriptional activator necessary for derepression of a variety of genes under non-fermentative growth conditions, active after diauxic shift, binds carbon source responsive elements	1631	35.3615	1293	29.0927	32.2271	939	22.0933	934	22.0395	22.0664	2023	41.0268	1670	34.8787	37.9527	1662	34.8172	1700	36.4933	35.6553	1159	26.3769	1306	29.7833	28.0801	777	18.5184	720	15.8892	17.2038	0.933142	0.00654941
Mycth_2051026	U1 snRNP protein involved in splicing, interacts with the branchpoint-binding protein during the formation of the second commitment complex	2224	43.4519	2289	46.4117	44.9318	1551	32.8854	1691	35.958	34.4217	3010	55.0091	2872	54.0536	54.5313	1975	37.2844	2475	47.8781	42.5812	1961	40.2175	2243	46.0952	43.1564	2850	61.2102	2572	51.149	56.1796	0.134748	0.00192804
Mycth_2051156		44	1.4032	48	1.5886	1.4959	24	0.830604	21	0.728892	0.779748	26	0.775592	36	1.10595	0.94077	88	2.71165	107	3.37861	3.04513	63	2.10897	38	1.27468	1.69183	49	1.71778	51	1.6555	1.68664	5.16977e-05	0.792401
Mycth_2051168	Fe(II)-dependent sulfonate/alpha-ketoglutarate dioxygenase, involved in sulfonate catabolism for use as a sulfur source; contains sequence that resembles a J domain (typified by the E. coli DnaJ protein); induced by sulphur starvation	36	1.68573	32	1.55505	1.62039	32	1.62612	22	1.12121	1.37367	38	1.66443	53	2.39072	2.02757	15	0.678677	24	1.11272	0.895698	31	1.52374	24	1.18209	1.35292	26	1.33833	31	1.47755	1.40794	0.110638	0.753585
Mycth_2051209		516	18.5431	448	16.7078	17.6254	346	13.4935	330	12.907	13.2002	498	16.74	438	15.1626	15.9513	420	14.5837	547	19.4629	17.0233	355	13.3913	456	17.2365	15.3139	501	19.7913	500	18.2892	19.0403	0.415531	0.0337713
Mycth_2051335		472	22.7925	393	19.6948	21.2437	160	8.3847	141	7.4105	7.8976	338	15.2673	465	21.6307	18.449	292	13.6244	307	14.6783	14.1514	136	6.89371	162	8.22845	7.56108	73	3.87506	60	2.94913	3.4121	0.309047	0.00867975
Mycth_2051357	Pentafunctional arom protein, catalyzes steps 2 through 6 in the biosynthesis of chorismate, which is a precursor to aromatic amino acids	1328	28.0063	1336	29.2397	28.623	1100	25.1749	1381	31.6979	28.4364	1495	29.4913	1425	28.9494	29.2203	1217	24.799	1311	27.3746	26.0868	1266	28.0256	1261	27.9721	27.9989	860	19.9371	759	16.2927	18.1149	0.780691	0.0272916
Mycth_2051392		627	32.5922	501	27.0266	29.8094	603	34.0157	567	32.0779	33.0468	716	34.8139	795	39.8088	37.3113	604	30.3367	696	35.8214	33.079	571	31.1563	625	34.1726	32.6644	318	18.1709	287	15.1852	16.6781	0.785632	0.000367557
Mycth_2051419	Cdc42p-activated signal transducing kinase of the PAK (p21-activated kinase) family; involved in pheromone response, pseudohyphal/invasive growth, vacuole inheritance, down-regulation of sterol uptake; GBB motif binds Ste4p	5507	283.658	5847	312.551	298.104	2452	137.062	2482	139.142	138.102	2901	139.772	2949	146.326	143.049	1722	85.7034	1667	85.0164	85.3599	1585	85.6983	1747	94.6509	90.1746	1562	88.4433	1704	89.3391	88.8912	3.12683e-06	0.390025
Mycth_2051606	Protein with similarity to mammalian monocarboxylate permeases, which are involved in transport of monocarboxylic acids across the plasma membrane; mutant is not deficient in monocarboxylate transport	527	17.3602	623	21.298	19.3291	134	4.79033	152	5.44961	5.11997	558	17.1938	669	21.2293	19.2116	350	11.1403	382	12.4593	11.7998	495	17.1164	598	20.7203	18.9184	544	19.6991	527	17.6704	18.6848	0.00361716	0.494219
Mycth_2051636		17	0.878307	16	0.857878	0.868092	6	0.336407	0	0	0.168204	13	0.628253	4	0.199078	0.413666	7	0.349447	0	0	0.174723	0	0	3	0.163031	0.0815156	8	0.454352	19	0.999179	0.726766	0.549174	0.0330932
Mycth_2051640	Scaffold protein that assists in association of the proteasome core particle with the regulatory particle; degraded by the mature proteasome after assembly; contains HEAT-like repeats	717	7.20724	703	7.33353	7.27038	832	9.0759	826	9.03666	9.05628	945	8.88537	971	9.40232	9.14384	746	7.24559	771	7.67347	7.45953	755	7.96637	830	8.77567	8.37102	499	5.51385	561	5.73991	5.62688	0.322651	0.0584297
Mycth_2051705	v-SNARE protein involved in Golgi transport, homolog of the mammalian protein GOS-28/GS28	2447	188.207	2705	215.912	202.059	1651	137.805	1528	127.909	132.857	1770	127.341	2051	151.961	139.651	1879	139.641	1752	133.421	136.531	1804	145.647	1688	136.561	141.104	2544	215.091	2914	228.13	221.611	0.643037	2.90104e-06
Mycth_2051745	Cytoplasmic protein with a role in regulation of Ty1 transposition	730	9.73973	776	10.7447	10.2422	761	11.0186	762	11.0651	11.0419	1233	15.388	1144	14.7033	15.0456	871	11.2286	946	12.4969	11.8628	517	7.24066	638	8.95358	8.09712	390	5.71996	368	4.99763	5.3588	0.185021	0.0807803
Mycth_2051835	Protein functioning in transport of glycosylphosphatidylinositol intermediates into ER lumen; required for normal intracellular sterol distribution; human ARV1 required for normal cholesterol and bile acid homeostasis; similar to Nup120p	1007	18.2482	940	17.6777	17.963	1128	22.1828	1021	20.137	21.1599	1232	20.8831	1248	21.7857	21.3344	1235	21.6243	1191	21.3693	21.4968	804	15.2936	997	19.0037	17.1487	1008	20.0796	873	16.1026	18.0911	0.484578	0.265806
Mycth_2051955		3	0.421434	3	0.437358	0.429396	0	0	2	0.305785	0.152892	2	0.262804	3	0.405971	0.334388	2	0.271471	0	0	0.135735	0	0	3	0.443283	0.221642	6	0.92654	2	0.285977	0.606258	0.721953	0.506876
Mycth_2051994		252	7.60826	480	15.0395	11.3239	63	2.06415	48	1.57726	1.82071	58	1.63797	103	2.99563	2.3168	203	5.92197	194	5.79928	5.86063	123	3.89811	77	2.44528	3.17169	86	2.85422	118	3.62626	3.24024	1.44978e-05	0.684446
Mycth_2052150		1769	136.678	1439	115.382	126.03	847	71.0184	812	68.2817	69.6501	1077	77.836	920	68.4738	73.1549	909	67.861	994	76.0404	71.9507	909	73.7222	869	70.6224	72.1723	559	47.4774	592	46.557	47.0172	0.690336	0.0309435
Mycth_2052169		0	0	0	0	0	0	0	0	0	0	0	0	0	0	0	0	0	0	0	0	0	0	0	0	0	0	0	0	0	0	NA	NA
Mycth_2052313	Retrotransposon TYA Gag and TYB Pol genes; transcribed/translated as one unit; polyprotein is processed to make a nucleocapsid-like protein (Gag), reverse transcriptase (RT), protease (PR), and integrase (IN); similar to retroviral genes	0	0	0	0	0	0	0	0	0	0	0	0	0	0	0	0	0	0	0	0	0	0	0	0	0	0	0	0	0	0	NA	NA
Mycth_2052357	Nuclease required for a post-incision step in the repair of DNA single and double-strand breaks that result from interstrand crosslinks produced by a variety of mono- and bi-functional psoralen derivatives; induced by UV-irradiation	685	12.88	619	12.0788	12.4794	259	5.28496	250	5.11615	5.20055	497	8.74129	663	12.0089	10.3751	797	14.48	921	17.1464	15.8132	333	6.57253	346	6.84311	6.70782	309	6.38687	243	4.65076	5.51881	0.000183333	0.743965
Mycth_2052384		0	0	0	0	0	0	0	0	0	0	0	0	0	0	0	0	0	0	0	0	0	0	0	0	0	0	0	0	0	0	NA	NA
Mycth_2052439		0	0	0	0	0	0	0	0	0	0	0	0	0	0	0	0	0	0	0	0	0	0	0	0	0	0	0	0	0	0	NA	NA
Mycth_2052509		0	0	0	0	0	0	0	0	0	0	0	0	0	0	0	0	0	0	0	0	0	0	0	0	0	0	0	0	0	0	NA	NA
Mycth_2052590		596	50.152	881	76.9353	63.5437	64	5.84438	83	7.60148	6.72293	60	4.72267	85	6.89012	5.80639	81	6.58586	69	5.74882	6.16734	68	6.0064	59	5.22211	5.61426	57	5.27256	37	3.1691	4.22083	0.680943	0.684182
Mycth_2052653	Protein with a possible role in phospholipid biosynthesis, based on inositol-excreting phenotype of the null mutant and its suppression by exogenous choline	288	23.9969	232	20.0613	22.0291	861	77.8544	1126	102.113	89.9835	432	33.6698	381	30.5812	32.1255	299	24.0724	327	26.9773	25.5249	350	30.6122	285	24.9782	27.7952	150	13.7391	181	15.3509	14.545	0.36639	0.0105537
Mycth_2052657		11	0.387114	10	0.36522	0.376167	9	0.343721	13	0.497929	0.420825	19	0.625452	29	0.983128	0.80429	149	5.06661	105	3.65867	4.36264	48	1.77317	27	0.999453	1.38631	161	6.2284	160	5.73137	5.97989	5.67288e-09	4.74974e-08
Mycth_2052693		473	13.2892	471	13.733	13.5111	297	9.05547	266	8.13388	8.59467	154	4.04718	130	3.51842	3.7828	257	6.9768	233	6.48159	6.7292	572	16.8693	650	19.2089	18.0391	134	4.13854	148	4.23245	4.1855	0.000616698	2.04502e-17
Mycth_2052727		2	0.104281	1	0.0541108	0.0791959	2	0.113168	2	0.113497	0.113332	1	0.0487719	0	0	0.024386	0	0	0	0	0	3	0.164195	1	0.0548439	0.10952	13	0.745116	14	0.743013	0.744064	0.851039	0.0301357
Mycth_2052748		2263	160.275	2727	200.436	180.356	664	51.0349	703	54.1895	52.6122	1878	124.415	2037	138.976	131.695	3181	217.686	2688	188.495	203.09	1877	139.544	1625	121.056	130.3	1551	120.753	1596	115.056	117.904	5.42091e-07	0.889268
Mycth_2052762		0	0	0	0	0	0	0	0	0	0	0	0	0	0	0	0	0	0	0	0	0	0	0	0	0	0	0	0	0	0	NA	NA
Mycth_2052991		61	5.34468	50	4.54642	4.94555	40	3.80337	36	3.43299	3.61818	15	1.22935	17	1.43485	1.3321	68	5.75686	64	5.55212	5.65449	8	0.735775	27	2.48833	1.61205	105	10.1131	84	7.49141	8.80227	6.94764e-05	9.83804e-06
Mycth_2053048		158	10.0211	104	6.84542	8.43326	97	6.67647	116	8.00745	7.34196	101	5.99203	69	4.21574	5.10388	21	1.28695	23	1.44435	1.36565	166	11.0517	198	13.2092	12.1305	24	1.6733	24	1.5494	1.61135	0.000483142	2.83248e-12
Mycth_2053130		570	33.7587	514	31.5924	32.6756	304	19.539	341	21.9808	20.7599	445	24.6528	540	30.8085	27.7307	451	25.8091	370	21.697	23.7531	519	32.2658	528	32.8926	32.5792	440	28.6463	390	23.5109	26.0786	0.687729	0.583764
Mycth_2053143	Retrotransposon TYA Gag and TYB Pol genes; transcribed/translated as one unit; polyprotein is processed to make a nucleocapsid-like protein (Gag), reverse transcriptase (RT), protease (PR), and integrase (IN); similar to retroviral genes	0	0	0	0	0	0	0	0	0	0	0	0	0	0	0	0	0	0	0	0	0	0	0	0	0	0	0	0	0	0	NA	NA
Mycth_2053156		0	0	0	0	0	0	0	0	0	0	0	0	0	0	0	0	0	0	0	0	0	0	0	0	0	0	0	0	0	0	NA	NA
Mycth_2053230		55	4.7698	56	5.04003	4.90491	32	3.01165	16	1.5102	2.26092	28	2.27138	50	4.17708	3.22423	14	1.17314	13	1.11627	1.1447	14	1.27447	25	2.2805	1.77748	27	2.57398	35	3.08957	2.83178	0.0647316	0.241686
Mycth_2053430	Polyamine transport protein specific for spermine; localizes to the plasma membrane; transcription of TPO2 is regulated by Haa1p; member of the major facilitator superfamily	196	8.2875	177	7.76692	8.02721	151	6.92885	106	4.8781	5.90348	170	6.72373	238	9.69416	8.20895	73	2.98247	72	3.01431	2.99839	155	6.87959	126	5.6039	6.24174	49	2.27755	61	2.62536	2.45146	4.87451e-05	0.00294203
Mycth_2053489		788	22.1393	834	24.3171	23.2282	671	20.4587	672	20.5487	20.5037	1092	28.6982	1177	31.8552	30.2767	690	18.7315	769	21.392	20.0618	700	20.6443	837	24.7352	22.6897	469	14.4849	420	12.011	13.248	0.00386139	0.00695265
Mycth_2053528		8	1.97076	6	1.53392	1.75234	1	0.267338	0	0	0.133669	0	0	0	0	0	1	0.238029	2	0.487822	0.362926	0	0	0	0	0	0	0	0	0	0	0.485608	NA
Mycth_2053555		343	18.2767	341	18.8567	18.5667	206	11.9121	211	12.2367	12.0744	257	12.8094	245	12.5758	12.6926	304	15.6517	277	14.614	15.1329	175	9.78823	193	10.8171	10.3027	258	15.1122	273	14.8067	14.9594	0.150629	0.00579984
Mycth_2053582		21	1.41649	27	1.89001	1.65325	8	0.585598	6	0.440476	0.513037	6	0.378563	7	0.454838	0.416701	17	1.10797	15	1.00178	1.05487	13	0.920449	4	0.283795	0.602122	4	0.296591	13	0.892542	0.594566	0.180943	0.917087
Mycth_2053587		289	22.5338	225	18.2065	20.3702	106	8.96932	79	6.70412	7.83672	231	16.8478	209	15.6982	16.273	144	10.8489	96	7.41132	9.1301	172	14.0776	173	14.1885	14.133	209	17.9138	207	16.4286	17.1712	0.0253768	0.111548
Mycth_2053677	C3HC4-type RING-finger peroxin and E3 ubiquitin ligase, required for peroxisome biogenesis and peroxisomal matrix protein import; forms translocation subcomplex with Pex2p and Pex10p; mutations in human homolog cause peroxisomal disorder	334	12.9029	265	10.6242	11.7635	475	19.9137	441	18.542	19.2278	484	17.4896	550	20.4677	18.9787	593	22.1351	535	20.4636	21.2993	375	15.2067	400	16.2537	15.7302	480	20.3839	436	17.1443	18.7641	0.174224	0.061215
Mycth_2053975		626	14.2445	680	16.0579	15.1512	715	17.6561	613	15.1814	16.4188	1610	34.2683	1272	27.8821	31.0752	893	19.634	961	21.6513	20.6427	714	17.0543	915	21.9001	19.4772	333	8.32955	384	8.89398	8.61177	0.00749059	7.58045e-06
Mycth_2054051	Retrotransposon TYA Gag and TYB Pol genes; transcribed/translated as one unit; polyprotein is processed to make a nucleocapsid-like protein (Gag), reverse transcriptase (RT), protease (PR), and integrase (IN); similar to retroviral genes	0	0	0	0	0	0	0	0	0	0	0	0	0	0	0	0	0	0	0	0	0	0	0	0	0	0	0	0	0	0	NA	NA
Mycth_2054076		32	0.768263	23	0.573055	0.670659	8	0.208433	10	0.261299	0.234866	11	0.247028	7	0.161892	0.20446	4	0.0927909	6	0.142626	0.117708	8	0.201611	4	0.101012	0.151311	10	0.263915	11	0.26881	0.266363	0.648183	0.437245
Mycth_2054138		2245	259.593	1993	239.162	249.377	1405	176.307	1572	197.837	187.072	1058	114.434	1275	142.021	128.228	1919	214.406	1734	198.524	206.465	2219	269.338	1320	160.547	214.942	2984	379.297	3699	435.364	407.331	2.7811e-07	0.000219509
Mycth_2054145	Subunit of the Anaphase-Promoting Complex/Cyclosome (APC/C), which is a ubiquitin-protein ligase required for degradation of anaphase inhibitors, including mitotic cyclins, during the metaphase/anaphase transition; component of the platform domain of the APC/C, based on structural analysis	950	20.5183	833	18.6712	19.5948	1464	34.3144	1201	28.2319	31.2731	1605	32.4256	1720	35.786	34.1058	760	15.8605	885	18.9256	17.3931	903	20.4725	948	21.5367	21.0046	510	12.1086	496	10.9042	11.5064	2.82503e-08	0.000363581
Mycth_2054177		13	1.44426	11	1.26824	1.35625	1	0.120564	0	0	0.0602821	1	0.103919	4	0.428083	0.266001	2	0.214693	4	0.439997	0.327345	6	0.699708	2	0.233714	0.466711	1	0.122126	12	1.35699	0.739556	0.86744	0.665265
Mycth_2054216		0	0	0	0	0	0	0	0	0	0	0	0	0	0	0	0	0	0	0	0	0	0	0	0	0	0	0	0	0	0	NA	NA
Mycth_2054219		11	0.501276	2	0.0945851	0.297931	6	0.296724	2	0.0991956	0.19796	0	0	1	0.0438986	0.0219493	6	0.264193	9	0.406083	0.335138	20	0.956705	10	0.479332	0.718019	9	0.45085	12	0.556619	0.503734	0.0766733	0.767939
Mycth_2054232		0	0	0	0	0	0	0	0	0	0	0	0	0	0	0	0	0	0	0	0	0	0	0	0	0	0	0	0	0	0	NA	NA
Mycth_2054249	Putative protein of unknown function; sequence similarity to bacterial and human gluconokinase; green fluorescent protein (GFP)-fusion protein localizes to the cytoplasm; upregulated by deletion of the RNAP-II associated factor, PAF1	2285	176.546	2129	170.708	173.627	634	53.159	527	44.3159	48.7374	1034	74.7283	1384	103.008	88.8684	2387	178.2	2236	171.053	174.627	1778	144.2	1233	100.204	122.202	2976	252.76	2971	233.65	243.205	1.7018e-11	1.98536e-06
Mycth_2054417		6	0.152675	6	0.158444	0.15556	2	0.0552286	10	0.276946	0.166087	3	0.0714056	6	0.147073	0.109239	4	0.0983473	11	0.277139	0.187743	3	0.0801312	7	0.187356	0.133744	8	0.223775	8	0.207205	0.21549	0.587721	0.54454
Mycth_2054491	Small subunit of the clathrin-associated adaptor complex AP-2, which is involved in protein sorting at the plasma membrane; related to the sigma subunit of the mammalian plasma membrane clathrin-associated protein (AP-2) complex	1365	161.125	1307	160.109	160.617	549	70.3267	660	84.7916	77.5591	998	110.193	1053	119.736	114.965	915	104.361	833	97.3561	100.858	554	68.6443	814	101.067	84.8554	771	100.044	818	98.2826	99.1632	0.712913	0.101207
Mycth_2054510		0	0	0	0	0	0	0	0	0	0	0	0	0	0	0	0	0	0	0	0	0	0	0	0	0	0	0	0	0	0	NA	NA
Mycth_2054541	Component of the SF3b subcomplex of the U2 snRNP, essential protein required for for splicing and for assembly of SF3b	1096	200.318	1086	205.991	203.155	474	94.0168	433	86.1343	90.0756	486	83.0885	504	88.7374	85.913	776	137.043	804	145.497	141.27	585	112.235	724	139.188	125.712	935	187.857	1176	218.781	203.319	1.52377e-06	3.8772e-05
Mycth_2054555		385	28.4529	354	27.1504	27.8017	261	20.9326	218	17.5348	19.2337	361	24.9555	327	23.2798	24.1177	679	48.4865	589	43.0991	45.7928	2714	210.542	1680	130.595	170.569	2189	177.834	3325	250.121	213.978	1.41916e-07	0.131259
Mycth_2054578		21	6.05007	13	3.8868	4.96844	1	0.31265	0	0	0.156325	2	0.538971	0	0	0.269485	6	1.67024	2	0.570504	1.12037	1	0.302416	7	2.12125	1.21183	2	0.633397	10	2.93247	1.78293	0.409368	0.690934
Mycth_2054613		3725	191.29	3882	206.885	199.087	1878	104.659	1735	96.9712	100.815	2207	106.014	1651	81.673	93.8433	452	22.4279	404	20.5416	21.4848	1699	91.5846	2625	141.79	116.687	394	22.2416	473	24.724	23.4828	4.06318e-28	2.04982e-18
Mycth_2054788		0	0	0	0	0	0	0	0	0	0	0	0	0	0	0	0	0	0	0	0	0	0	0	0	0	0	0	0	0	0	NA	NA
Mycth_2054820	Diadenosine 5',5''-P1,P4-tetraphosphate phosphorylase II (AP4A phosphorylase), involved in catabolism of bis(5'-nucleosidyl) tetraphosphates; has similarity to Apa1p	12	0.684476	9	0.532755	0.608616	4	0.247602	7	0.434563	0.341083	9	0.480191	2	0.109894	0.295042	2	0.110228	2	0.112952	0.11159	3	0.179623	9	0.539973	0.359798	3	0.188106	5	0.290295	0.239201	0.534726	0.833317
Mycth_2054970	Retrotransposon TYA Gag and TYB Pol genes; transcribed/translated as one unit; polyprotein is processed to make a nucleocapsid-like protein (Gag), reverse transcriptase (RT), protease (PR), and integrase (IN); similar to retroviral genes	0	0	0	0	0	0	0	0	0	0	0	0	0	0	0	0	0	0	0	0	0	0	0	0	0	0	0	0	0	0	NA	NA
Mycth_2054998		534	23.1552	581	26.1452	24.6502	297	13.9759	223	10.5242	12.2501	99	4.01547	125	5.22136	4.61841	70	2.93286	69	2.9624	2.94763	115	5.23442	174	7.93613	6.58528	29	1.38232	31	1.36824	1.37528	0.19439	1.29849e-06
Mycth_2055104		1109	42.0772	761	29.9646	36.0209	501	20.6286	461	19.0368	19.8327	914	32.4381	918	33.5524	32.9953	450	16.4973	381	14.3129	15.4051	495	19.7144	605	24.1448	21.9296	467	19.4777	651	25.1414	22.3095	5.32839e-08	0.445839
Mycth_2055144	Poly(A) binding protein, part of the 3'-end RNA-processing complex, mediates interactions between the 5' cap structure and the 3' mRNA poly(A) tail, involved in control of poly(A) tail length, interacts with translation factor eIF-4G	1934	93.3914	2175	108.998	101.195	1194	62.5708	1226	64.4346	63.5027	1507	68.0703	1688	78.5216	73.296	1253	58.4638	1297	62.0123	60.2381	1299	65.8451	1521	77.256	71.5505	1463	77.6604	1638	80.5113	79.0859	0.313924	0.0806488
Mycth_2055207		0	0	0	0	0	0	0	0	0	0	0	0	0	0	0	0	0	0	0	0	0	0	0	0	0	0	0	0	0	0	NA	NA
Mycth_2055311	Putative ubiquitin carboxyl-terminal hydrolase, ubiquitin-specific protease that cleaves ubiquitin-protein fusions	1194	22.5504	1117	21.8933	22.2219	1067	21.8692	984	20.2266	21.0479	1381	24.3971	1472	26.7809	25.589	1402	25.5849	1534	28.6856	27.1353	963	19.0915	1119	22.2297	20.6606	1184	24.5814	1091	20.9734	22.7774	0.229675	0.109891
Mycth_2055546		194	4.56728	146	3.56711	4.0672	80	2.04392	121	3.10041	2.57216	146	3.21516	147	3.3338	3.27448	186	4.23111	224	5.22146	4.72628	266	6.57357	232	5.74508	6.15933	88	2.27742	149	3.57055	2.92398	0.0280522	0.013974
Mycth_2055557		100	3.14193	84	2.73895	2.94044	53	1.80713	77	2.63308	2.22011	262	7.70001	238	7.20342	7.45172	153	4.64486	84	2.61314	3.629	194	6.39825	200	6.60965	6.50395	102	3.52291	145	4.63721	4.08006	0.00565421	0.155718
Mycth_2055571		197	15.3604	130	10.5193	12.9399	75	6.34622	52	4.41284	5.37953	187	13.6387	177	13.2946	13.4667	98	7.38326	65	5.01808	6.20067	96	7.85727	111	9.10358	8.48042	117	10.0283	164	13.0159	11.5221	0.00361723	0.0859869
Mycth_2055575		167	5.13316	183	5.83751	5.48533	132	4.4031	165	5.51989	4.96149	255	7.33166	292	8.64604	7.98885	453	13.454	511	15.5517	14.5028	164	5.29146	154	4.97899	5.13523	575	19.4286	511	15.9875	17.7081	3.24578e-06	1.41851e-16
Mycth_2055617		2413	234.376	4253	428.705	331.54	205	21.6086	294	31.08	26.3443	217	19.7156	168	15.7192	17.7174	674	63.2558	564	54.2403	58.7481	921	93.9028	544	55.5785	74.7406	2053	219.204	2995	296.104	257.654	7.25963e-17	2.80215e-10
Mycth_2055659	Beta 3 subunit of the 20S proteasome involved in ubiquitin-dependent catabolism; human homolog is subunit C10	1305	114.933	1167	106.663	110.798	1757	167.929	1382	132.471	150.2	1457	120.03	1625	137.865	128.948	1695	144.242	2312	201.61	172.926	1703	157.44	1982	183.608	170.524	1411	136.605	1668	149.529	143.067	0.00243248	0.762375
Mycth_2055700	Acetylornithine aminotransferase, catalyzes the fourth step in the biosynthesis of the arginine precursor ornithine	109	3.94205	126	4.72905	4.33555	150	5.88713	140	5.51063	5.69888	102	3.45056	138	4.80774	4.12915	293	10.2388	265	9.48918	9.86399	421	15.9824	324	12.3252	14.1538	1605	63.808	1817	66.8872	65.3476	4.33495e-07	4.52988e-27
Mycth_2055845	General amino acid permease; Gap1p senses the presence of amino acid substrates to regulate localization to the plasma membrane when needed	526	14.0579	515	14.2841	14.171	340	9.86125	425	12.3624	11.1118	672	16.7996	685	17.6357	17.2177	665	17.1729	616	16.3006	16.7368	303	8.50046	285	8.01186	8.25616	248	7.28606	180	4.89667	6.09137	0.741156	0.430895
Mycth_2055941		85	5.92137	68	4.9161	5.41873	100	7.55997	89	6.74794	7.15396	133	8.66661	132	8.85816	8.76238	148	9.96209	102	7.03544	8.49877	97	7.09314	72	5.2758	6.18447	130	9.95524	131	9.28896	9.6221	0.864915	0.0330136
Mycth_2055951		476	31.2392	415	28.265	29.7521	286	20.3693	353	25.2143	22.7918	231	14.1808	199	12.5809	13.3808	532	33.7358	496	32.2302	32.983	197	13.5714	140	9.66438	11.6179	218	15.7273	244	16.2996	16.0134	2.81926e-11	0.0550021
Mycth_2055981		3435	181.893	6148	337.855	259.874	172	9.88402	166	9.56697	9.72549	276	13.6707	274	13.9767	13.8237	488	24.9686	526	27.5779	26.2732	676	37.575	517	28.7959	33.1854	1212	70.5498	1169	63.0079	66.7789	2.70388e-07	3.49396e-07
Mycth_2055988		1	0.298207	6	1.85685	1.07753	7	2.26534	3	0.973683	1.61951	7	1.95259	3	0.861799	1.40719	2	0.57628	1	0.295261	0.435771	1	0.313027	2	0.627337	0.470182	18	5.90059	11	3.3389	4.61975	0.478282	0.013727
Mycth_2056182	Retrotransposon TYA Gag and TYB Pol genes; transcribed/translated as one unit; polyprotein is processed to make a nucleocapsid-like protein (Gag), reverse transcriptase (RT), protease (PR), and integrase (IN); similar to retroviral genes	0	0	0	0	0	0	0	0	0	0	0	0	0	0	0	0	0	0	0	0	0	0	0	0	0	0	0	0	0	0	NA	NA
Mycth_2056315		184	5.94601	175	5.86886	5.90743	161	5.64612	125	4.39638	5.02125	221	6.68027	241	7.50223	7.09125	201	6.27609	167	5.34332	5.80971	83	2.81546	127	4.31682	3.56614	63	2.23796	77	2.53274	2.38535	0.588635	0.396996
Mycth_2056329		2730	203.527	1886	145.918	174.722	990	80.0959	890	72.2148	76.1554	2005	139.819	1924	138.175	138.997	1014	73.0435	1036	76.4726	74.7581	1226	95.9428	1493	117.077	106.51	1003	82.1985	1064	80.7407	81.4696	6.3418e-08	0.330886
Mycth_2056455		280	21.8321	222	17.9638	19.8979	103	8.71547	78	6.61926	7.66736	201	14.6598	229	17.2004	15.9301	136	10.2462	88	6.79371	8.51994	159	13.0136	201	16.4849	14.7492	219	18.7709	219	17.3809	18.0759	0.0164698	0.104503
Mycth_2056582		6012	327.535	5659	319.953	323.744	9716	574.438	9217	546.52	560.479	8968	457.013	8733	458.319	457.666	4775	251.361	4866	262.481	256.921	3834	219.257	4484	256.955	238.106	5536	331.543	6962	386.069	358.806	3.86517e-09	2.49096e-05
Mycth_2056896	Cytoplasmic ankyrin-repeat containing protein of unknown function, proposed to link the processes of 40S ribosomal subunit biogenesis and adaptation to osmotic and oxidative stress; expression repressed by heat shock	474	38.5501	511	43.1297	40.8399	286	25.2424	313	27.7057	26.474	462	35.1466	468	36.6656	35.9061	565	44.3998	548	44.1281	44.2639	317	27.0626	406	34.7316	30.8971	749	66.9628	643	53.2293	60.096	0.0341812	8.61586e-07
Mycth_2057017		16	0.563075	4	0.146088	0.354581	5	0.190956	1	0.0383022	0.114629	22	0.724207	13	0.440713	0.58246	1	0.0340041	4	0.139378	0.086691	0	0	0	0	0	0	0	0	0	0	0.039875	NA
Mycth_2057132		181	3.75654	100	2.15386	2.9552	11	0.247753	12	0.271062	0.259407	54	1.04833	42	0.839701	0.944015	23	0.461235	30	0.616479	0.538857	197	4.2918	402	8.77582	6.53381	43	0.981031	57	1.20414	1.09258	0.264854	9.7534e-09
Mycth_2057198		782	41.6686	823	45.5104	43.5895	417	24.1132	409	23.7194	23.9163	689	34.3412	770	39.5239	36.9325	634	32.642	562	29.6501	31.1461	442	24.7223	413	23.1475	23.9349	361	21.1453	380	20.61	20.8777	0.545783	0.949744
Mycth_2057234		172	14.9165	128	11.5201	13.2183	48	4.51747	38	3.58673	4.0521	189	15.3318	150	12.5313	13.9315	534	44.747	611	52.4646	48.6058	995	90.5782	695	63.3978	76.988	83	7.91262	85	7.50324	7.70793	2.42401e-18	1.94943e-27
Mycth_2057284	Splicing factor, component of the U4/U6-U5 snRNP complex	1456	27.6523	1605	31.6339	29.6431	1228	25.3096	1131	23.3782	24.3439	1674	29.7385	1888	34.5413	32.1399	1376	25.2507	1566	29.4476	27.3492	1133	22.5873	1273	25.4303	24.0088	1107	23.1112	1111	21.4772	22.2942	0.500234	0.720526
Mycth_2057317		77	2.4373	110	3.61343	3.02537	23	0.790067	30	1.03352	0.911792	49	1.45081	61	1.86001	1.65541	83	2.53853	75	2.35054	2.44454	25	0.830659	35	1.1653	0.997982	98	3.40996	122	3.93071	3.67034	0.136396	1.81205e-06
Mycth_2057386	Galactose permease, required for utilization of galactose; also able to transport glucose	50	1.60964	45	1.50342	1.55653	28	0.978215	15	0.525568	0.751891	27	0.81305	36	1.11642	0.964735	123	3.82604	161	5.13184	4.47894	172	5.81235	78	2.64123	4.22679	104	3.68042	76	2.49038	3.0854	4.50409e-09	0.618205
Mycth_2057433	Hsp70 (Ssa1p) nucleotide exchange factor, cytosolic homolog of Sil1p, which is the nucleotide exchange factor for BiP (Kar2p) in the endoplasmic reticulum	1307	93.3452	1262	93.5371	93.4411	3974	308.007	6145	477.657	392.832	2204	147.239	1485	102.167	124.703	1396	96.3357	1425	100.767	98.5514	999	74.8937	1189	89.3204	82.107	1008	79.1374	1688	122.71	100.924	0.280658	0.0902756
Mycth_2057467		11	0.646976	1	0.0610385	0.354007	111	7.08492	176	11.2664	9.17567	18	0.990289	9	0.509922	0.750106	10	0.568304	4	0.232939	0.400622	10	0.617389	10	0.618654	0.618022	41	2.65084	29	1.73614	2.19349	0.539411	0.00675215
Mycth_2057540		242	15.5813	266	17.7737	16.6775	69	4.8212	49	3.43371	4.12745	119	7.16688	121	7.50483	7.33586	79	4.91476	66	4.20747	4.56111	119	8.04266	131	8.87182	8.45724	52	3.68042	52	3.40789	3.54415	0.145871	0.00512358
Mycth_2057586		25	0.89651	33	1.22811	1.06231	31	1.20641	43	1.67827	1.44234	47	1.57655	57	1.96905	1.7728	30	1.03949	36	1.27822	1.15886	50	1.88213	32	1.20703	1.54458	22	0.867246	24	0.876029	0.871638	0.409391	0.344683
Mycth_2057697		5	0.142839	10	0.296472	0.219656	6	0.186013	4	0.12437	0.155192	5	0.13361	3	0.0825588	0.108085	0	0	0	0	0	8	0.2399	8	0.240391	0.240146	0	0	4	0.116313	0.0581566	0.155446	0.337823
Mycth_2057781		36	1.66283	30	1.43805	1.55044	57	2.85718	52	2.61413	2.73565	31	1.33937	73	3.24814	2.29375	253	11.2915	261	11.9364	11.614	86	4.16973	84	4.0811	4.12541	971	49.3026	1009	47.4383	48.3704	1.93631e-12	1.56605e-65
Mycth_2057810		25	2.17921	16	1.44739	1.8133	2	0.189193	5	0.474358	0.331776	9	0.73383	19	1.59543	1.16463	10	0.842256	21	1.81245	1.32735	2	0.183001	6	0.550126	0.366563	6	0.57493	4	0.354904	0.464917	0.792056	0.769984
Mycth_2057851		0	0	5	0.146027	0.0730137	39	1.19107	41	1.25579	1.22343	1	0.0263239	6	0.162657	0.0944906	18	0.489457	21	0.585145	0.537301	9	0.265866	12	0.355214	0.31054	4	0.123743	1	0.028645	0.0761941	0.0213702	0.21895
Mycth_2057861	Essential NTPase required for small ribosome subunit synthesis, mediates processing of the 20S pre-rRNA at site D in the cytoplasm but associates only transiently with 43S preribosomes via Rps14p, may be the endonuclease for site D	418	40.6005	391	39.4131	40.0068	194	20.4491	209	22.0943	21.2717	328	29.8005	345	32.2805	31.0405	414	38.8545	468	45.0079	41.9312	246	25.0815	298	30.4455	27.7635	301	32.1386	298	29.4621	30.8003	0.0103231	0.209746
Mycth_2057906	Endo-polygalacturonase, pectolytic enzyme that hydrolyzes the alpha-1,4-glycosidic bonds in the rhamnogalacturonan chains in pectins	126	5.77285	126	5.99098	5.88191	60	2.98323	71	3.54043	3.26183	78	3.34278	85	3.75149	3.54714	151	6.6847	190	8.61907	7.65189	92	4.42457	74	3.56618	3.99537	64	3.22333	73	3.40435	3.31384	0.000182162	0.855172
Mycth_2057956	Putative protein serine/threonine kinase expressed at the end of meiosis and localized to the prospore membrane, required for correct localization of enzymes involved in spore wall synthesis	854	20.6195	669	16.7631	18.6913	865	22.6649	896	23.5454	23.1052	1840	41.5559	1637	38.0746	39.8152	306	7.13884	466	11.1402	9.13953	681	17.2596	948	24.0758	20.6677	250	6.63537	275	6.75843	6.6969	3.72493e-25	1.38778e-09
Mycth_2057978		1011	32.1211	976	32.1808	32.151	1281	44.1678	2459	85.0308	64.5993	1042	30.9672	1262	38.6247	34.7959	1073	32.9401	849	26.7076	29.8238	575	19.1766	768	25.6657	22.4211	523	18.2661	467	15.1025	16.6843	0.641016	0.356564
Mycth_2058054		0	0	0	0	0	0	0	0	0	0	0	0	0	0	0	0	0	0	0	0	0	0	0	0	0	0	0	0	0	0	NA	NA
Mycth_2058064	Peroxisomal protein that binds AMP and mRNA, localizes to both the peroxisomal peripheral membrane and matrix, expression is highly inducible by oleic acid, similar to E. coli long chain acyl-CoA synthetase	180	5.19458	127	3.80356	4.49907	52	1.62854	64	2.01018	1.81936	77	2.07856	97	2.6966	2.38758	42	1.17115	71	2.02873	1.59994	92	2.78695	113	3.43012	3.10853	10	0.317236	18	0.528741	0.422989	0.346525	3.5768e-07
Mycth_2058169		53	3.3741	78	5.15329	4.2637	14	0.967224	12	0.83146	0.899342	17	1.01234	29	1.77847	1.3954	6	0.369078	23	1.44976	0.909421	38	2.53939	44	2.94637	2.74288	22	1.53961	21	1.3608	1.4502	0.622346	0.255368
Mycth_2058204	Putative protein of unknown function	1125	162.056	1102	164.741	163.398	1836	287.012	2025	317.478	302.245	1584	213.432	1471	204.122	208.777	1466	204.047	1166	166.302	185.175	1506	227.719	1710	259.095	243.407	1530	242.274	2075	304.244	273.259	0.785305	0.113513
Mycth_2058263	Transcriptional activator of proline utilization genes, constitutively binds PUT1 and PUT2 promoter sequences and undergoes a conformational change to form the active state; has a Zn(2)-Cys(6) binuclear cluster domain	1112	30.7843	1149	33.0106	31.8975	1226	36.8326	1264	38.0847	37.4586	1021	26.439	1309	34.9085	30.6737	1348	36.0579	1611	44.1579	40.1079	2023	58.7874	1308	38.0877	48.4376	1093	33.2621	1221	34.4059	33.834	0.00456844	0.251429
Mycth_2058328		1144	31.0631	925	26.0657	28.5644	701	20.6564	547	16.1653	18.4108	1362	34.5932	1389	36.3318	35.4625	1999	52.4466	2039	54.8181	53.6323	1046	29.8136	1088	31.0742	30.4439	2623	78.2928	2483	68.6259	73.4594	3.62352e-07	2.06821e-18
Mycth_2058345		576	29.2261	569	29.9619	29.594	471	25.935	485	26.7836	26.3593	537	25.4869	592	28.9358	27.2114	459	22.5033	487	24.4661	23.4847	356	18.961	412	21.9886	20.4748	422	23.5378	551	28.4572	25.9975	0.664304	0.0318058
Mycth_2058349		294	18.3726	245	15.8891	17.1309	105	7.12083	111	7.54962	7.33523	238	13.9122	238	14.3274	14.1198	259	15.639	217	13.4268	14.5329	133	8.72448	192	12.6205	10.6725	211	14.4948	183	11.6404	13.0676	0.603025	0.159267
Mycth_2058462		135	11.0855	103	8.77745	9.93149	35	3.11895	38	3.39613	3.25754	41	3.1492	34	2.68948	2.91934	10	0.79343	10	0.813037	0.803233	44	3.79262	53	4.57774	4.18518	40	3.61067	43	3.59405	3.60236	0.0206097	0.959348
Mycth_2058464		30	2.81732	34	3.31361	3.06547	21	2.14018	18	1.83978	1.98998	22	1.93255	25	2.26163	2.09709	45	4.08331	74	6.88072	5.48202	32	3.15448	24	2.37071	2.7626	22	2.27113	25	2.38972	2.33043	0.00846339	0.932581
Mycth_2058513		5842	210.384	6557	245.056	227.72	1500	58.6218	1558	61.0656	59.8437	2254	75.9275	2110	73.1981	74.5628	5718	198.967	5747	204.918	201.942	6305	238.342	5713	216.405	227.373	3753	148.571	4725	173.199	160.885	1.90031e-34	0.127586
Mycth_2058544		182	14.1908	148	11.9759	13.0833	69	5.83852	55	4.66743	5.25297	156	11.3777	165	12.3933	11.8855	83	6.25317	96	7.41132	6.83225	99	8.10281	124	10.1698	9.13629	149	12.7711	154	12.2222	12.4967	0.0422373	0.0558383
Mycth_2058549	Late endosomal protein involved in late endosome to vacuole trafficking; functional homolog of human obesity receptor gene-related protein (OB-RGRP)	1108	144.874	867	117.646	131.26	578	82.0152	630	89.6538	85.8345	900	110.074	909	114.493	112.284	1008	127.349	1000	129.461	128.405	960	131.76	843	115.939	123.85	853	122.604	957	127.366	124.985	0.0684567	0.40776
Mycth_2058599	TyB Gag-Pol protein; proteolytically processed to make the Gag, RT, PR, and IN proteins that are required for retrotransposition	0	0	0	0	0	0	0	0	0	0	0	0	0	0	0	0	0	0	0	0	0	0	0	0	0	0	0	0	0	0	NA	NA
Mycth_2058620	Putative mitochondrial ribosomal protein of the small subunit, has similarity to E. coli S13 ribosomal protein; participates in controlling sporulation efficiency	1068	152.552	1006	149.126	150.839	1158	179.503	1090	169.454	174.478	1228	164.074	1470	202.269	183.171	853	117.728	873	123.466	120.597	659	98.8087	766	115.087	106.948	685	107.558	697	101.338	104.448	0.00321841	0.503336
Mycth_2058658	Essential DEAH-box ATP-dependent RNA helicase specific to the U3 snoRNP, predominantly nucleolar in distribution, required for 18S rRNA synthesis	610	8.52687	652	9.45835	8.99261	412	6.24991	384	5.8421	6.046	739	9.66269	831	11.1899	10.4263	729	9.84629	809	11.1968	10.5216	358	5.25299	405	5.9548	5.60389	327	5.02472	260	3.69935	4.36204	0.534726	0.544046
Mycth_2058711		51	3.32141	74	5.00141	4.16141	42	2.96838	23	1.63027	2.29932	33	2.0103	31	1.94482	1.97756	18	1.13269	14	0.902752	1.01772	22	1.50397	28	1.91806	1.71102	24	1.71818	38	2.519	2.11859	0.276736	0.492646
Mycth_2058752		665	76.3754	702	83.6713	80.0233	235	29.2898	216	27	28.1449	329	35.3445	292	32.3058	33.8251	325	36.0662	325	36.9575	36.5118	180	21.7004	232	28.0267	24.8635	312	39.3904	268	31.3299	35.3602	0.390525	0.0147337
Mycth_2058793		179	40.5681	138	32.4578	36.513	146	35.9089	64	15.7867	25.8478	76	16.1116	55	12.0077	14.0597	61	13.3582	90	20.1958	16.777	83	19.7458	87	20.7398	20.2428	37	9.21804	53	12.2264	10.7222	0.48462	0.120493
Mycth_2058820		160	5.13142	128	4.26025	4.69584	124	4.31575	122	4.25849	4.28712	189	5.66987	171	5.28299	5.47643	238	7.3753	177	5.62054	6.49792	131	4.41014	128	4.31797	4.36406	100	3.52551	140	4.57023	4.04787	0.249706	0.855172
Mycth_2058974	Putative substrate of cAMP-dependent protein kinase (PKA); green fluorescent protein (GFP)-fusion protein localizes to the cytoplasm and nucleus; YPL260W is not an essential gene	1710	64.7356	1495	58.7349	61.7352	1858	76.3325	2218	91.3874	83.86	1379	48.8321	1437	52.4046	50.6184	3460	126.564	3857	144.572	135.568	1843	73.2379	1641	65.3443	69.2911	8445	351.44	9404	362.37	356.905	5.21044e-31	6.67599e-50
Mycth_2059010	Cytoplasmic protein involved in mitochondrial function or organization; null mutant displays reduced frequency of mitochondrial genome loss; potential Hsp82p interactor	1651	83.522	1553	81.533	82.5275	1074	58.9624	1193	65.6859	62.3242	1479	69.9868	1517	73.9274	71.9571	848	41.451	1001	50.139	45.795	1170	62.1303	1369	72.8467	67.4885	568	31.5869	646	33.2643	32.4256	0.00074748	4.29229e-06
Mycth_2059044		157	10.3839	198	13.5904	11.9872	51	3.66056	42	3.02334	3.34195	42	2.59839	52	3.31306	2.95572	104	6.64629	105	6.87602	6.76115	86	5.97066	110	7.65253	6.8116	99	7.19781	134	9.02106	8.10943	0.00128415	0.269458
Mycth_2059134	Protein of unknown function, interacts with Rvs161p and Rvs167p; computational analysis of protein-protein interactions in large-scale studies suggests a possible role in actin filament organization	525	23.1789	813	37.2504	30.2146	123	5.89324	100	4.80519	5.34922	239	9.87017	202	8.59112	9.23065	753	32.1228	936	40.9163	36.5195	203	9.40789	197	9.14853	9.27821	8710	422.723	9556	429.439	426.081	1.13575e-25	6.01639e-247
Mycth_2059186		67	2.27316	87	3.06325	2.66821	68	2.50369	56	2.06786	2.28578	42	1.3329	55	1.79756	1.56523	45	1.47521	61	2.04915	1.76218	65	2.3149	87	3.10475	2.70983	52	1.93938	63	2.17565	2.05752	0.629386	0.68609
Mycth_2059212		138	7.37641	108	5.99098	6.6837	50	2.90037	51	2.96698	2.93367	86	4.2999	96	4.94315	4.62152	170	8.78012	152	8.04447	8.41229	87	4.88145	75	4.21677	4.54911	229	13.4557	235	12.7858	13.1207	0.00254195	1.5291e-08
Mycth_2059227	Mitochondrial ribosomal protein of the large subunit, has similarity to E. coli L4 ribosomal protein and human mitoribosomal MRP-L4 protein; essential for viability, unlike most other mitoribosomal proteins	2732	145.119	2724	150.161	147.64	3018	173.972	2809	162.395	168.184	4002	198.845	4571	233.895	216.37	3076	157.876	3072	161.567	159.721	2167	120.828	2374	132.641	126.734	3689	215.405	3840	207.619	211.512	0.0207864	2.27295e-09
Mycth_2059229	Putative PINc domain nuclease required for early cleavages of 35S pre-rRNA and maturation of 18S rRNA; component of the SSU (small subunit) processome involved in 40S ribosomal subunit biogenesis; copurifies with Faf1p	1688	143.462	1374	121.188	132.325	965	89.0036	903	83.5274	86.2655	1007	80.0547	1137	93.0872	86.5709	1113	91.3995	1132	95.2571	93.3283	1044	93.1381	1077	96.2789	94.7085	790	73.8066	727	62.8912	68.3489	0.195082	0.155304
Mycth_2059249	Putative purine-cytosine permease, very similar to Fcy2p but cannot substitute for its function	431	14.5647	448	15.7113	15.138	508	18.6297	545	20.0447	19.3372	572	18.0807	627	20.4107	19.2457	948	30.9542	1006	33.6597	32.307	700	24.8306	582	20.6871	22.7589	1496	55.5727	1518	52.2143	53.8935	1.7573e-07	3.22446e-12
Mycth_2059277	Protein kinase involved in the response to oxidative and osmotic stress; identified as suppressor of S. pombe cell cycle checkpoint mutations; similar to CaM (calmodulin) kinases	12	0.639417	9	0.497683	0.56855	2	0.115651	6	0.347962	0.231807	14	0.69779	7	0.359308	0.528549	3	0.154458	2	0.105516	0.129987	6	0.335597	20	1.12095	0.728272	4	0.234297	6	0.325422	0.279859	0.212716	0.381873
Mycth_2059413		1556	22.3762	1514	22.5949	22.4855	956	14.9194	850	13.3037	14.1115	1795	24.1454	1895	26.2513	25.1984	893	12.4083	1024	14.5802	13.4943	835	12.6045	1264	19.1194	15.862	820	12.9627	869	12.72	12.8413	1.50708e-07	0.692533
Mycth_2059428	Putative transporter of the Major Facilitator Superfamily (MFS); proposed role as a basic amino acid permease based on phylogeny	215	5.94233	185	5.30638	5.62435	1757	52.6995	3383	101.765	77.2322	39	1.00827	43	1.14486	1.07657	44	1.17505	49	1.34092	1.25798	40	1.16049	72	2.09316	1.62683	162	4.92196	135	3.79791	4.35993	0.578601	9.25216e-05
Mycth_2059558		39	0.901925	23	0.552004	0.726964	5	0.125485	5	0.12585	0.125668	9	0.194689	6	0.133667	0.164178	14	0.312838	7	0.160285	0.236561	19	0.461236	12	0.291904	0.37657	55	1.39821	23	0.54141	0.969812	0.63407	0.0531282
Mycth_2059579		1276	23.9925	1226	23.9234	23.958	290	5.91752	198	4.05199	4.98475	447	7.86188	373	6.75616	7.30902	2191	39.8064	2251	41.9071	40.8568	503	9.92788	496	9.80977	9.86882	8160	168.663	7951	152.174	160.418	1.26979e-61	5.74631e-153
Mycth_2059686	Vacuolar glutathione S-conjugate transporter of the ATP-binding cassette family, has a role in detoxifying metals such as cadmium, mercury, and arsenite; also transports unconjugated bilirubin; similar to human cystic fibrosis protein CFTR	160	7.90596	161	8.25598	8.08097	33	1.76956	53	2.85029	2.30992	98	4.52955	94	4.47434	4.50194	305	14.562	211	10.323	12.4425	161	8.35073	103	5.35333	6.85203	135	7.33286	75	3.77215	5.5525	1.1519e-07	0.802253
Mycth_2059724	Retrotransposon TYA Gag and TYB Pol genes; transcribed/translated as one unit; polyprotein is processed to make a nucleocapsid-like protein (Gag), reverse transcriptase (RT), protease (PR), and integrase (IN); similar to retroviral genes	0	0	0	0	0	0	0	0	0	0	0	0	0	0	0	0	0	0	0	0	0	0	0	0	0	0	0	0	0	0	NA	NA
Mycth_2059769		31	2.09933	22	1.54615	1.82274	10	0.734914	10	0.737051	0.735982	15	0.950178	4	0.260943	0.60556	16	1.04695	18	1.20692	1.12694	43	3.05669	19	1.3534	2.20504	9	0.669988	6	0.413584	0.541786	0.374332	0.0424647
Mycth_2059795		1395	90.8504	1289	87.1192	88.9848	879	62.1239	866	61.3831	61.7535	1440	87.7222	1492	93.6025	90.6624	1429	89.9229	1254	80.8608	85.3919	872	59.6119	903	61.8576	60.7347	1193	85.4079	1320	87.5022	86.4551	0.887366	0.000102644
Mycth_2059803	Putative protein of unknown function	332	1.87173	305	1.78449	1.82811	326	1.99453	277	1.69967	1.8471	452	2.38363	407	2.21038	2.297	289	1.57431	294	1.64112	1.60771	477	2.82285	560	3.32083	3.07184	417	2.58432	337	1.93387	2.2591	0.0756514	0.330886
Mycth_2059965		37	1.65071	19	0.879691	1.2652	16	0.774649	8	0.388451	0.58155	12	0.500776	6	0.257861	0.379319	5	0.215538	9	0.397556	0.306547	7	0.327816	17	0.797755	0.562785	3	0.147128	7	0.317877	0.232502	0.888091	0.433523
Mycth_2060008	Flavin-containing monooxygenase, localized to the cytoplasmic face of the ER membrane; catalyzes oxidation of biological thiols to maintain the ER redox buffer ratio for correct folding of disulfide-bonded proteins	53	1.76644	30	1.03765	1.40205	137	4.95519	179	6.49313	5.72416	153	4.76989	282	9.05395	6.91192	105	3.38141	116	3.82797	3.60469	57	1.99417	44	1.54251	1.76834	207	7.584	233	7.90445	7.74422	0.0200769	5.23954e-12
Mycth_2060065	C-22 sterol desaturase, a cytochrome P450 enzyme that catalyzes the formation of the C-22(23) double bond in the sterol side chain in ergosterol biosynthesis; may be a target of azole antifungal drugs	136	4.15774	89	2.82369	3.49071	26	0.862598	26	0.865107	0.863853	44	1.25825	76	2.2382	1.74822	12	0.354475	16	0.484313	0.419394	35	1.12318	51	1.63999	1.38159	20	0.67213	17	0.529005	0.600568	0.00211807	0.124563
Mycth_2060085		7	0.626236	6	0.557056	0.591646	6	0.582516	2	0.194737	0.388626	2	0.167365	1	0.0861799	0.126772	2	0.172884	0	0	0.0864421	3	0.281724	2	0.188201	0.234963	5	0.491716	2	0.182122	0.336919	0.913348	0.752626
Mycth_2060093	Pseudouridine synthase, catalyzes pseudouridylation at positions 35 and 56 in U2 snRNA, position 50 in 5S rRNA, position 13 in cytoplasmic tRNAs, and position 35 in pre-tRNA(Tyr); conserved in archaea, vertebrates, and some bacteria	406	7.02761	383	6.88	6.95381	121	2.27292	129	2.43024	2.35158	408	6.60596	289	4.81888	5.71242	422	7.05797	496	8.50063	7.7793	292	5.30552	387	7.04604	6.17578	241	4.58568	286	5.03895	4.81232	0.0251486	0.576339
Mycth_2060145		806	82.5316	667	70.8792	76.7054	568	63.1176	608	67.759	65.4383	870	83.3295	895	88.2824	85.8059	914	90.4309	938	95.0989	92.7649	761	81.7963	739	79.5943	80.6953	783	88.1357	744	77.5444	82.8401	0.200983	0.320233
Mycth_2060153	Putative protein of unknown function; subunit of the ASTRA complex which is part of the chromatin remodeling machinery; similar to S. pombe Tti1p; detected in highly purified mitochondria in high-throughput studies	909	13.6013	882	13.6959	13.6486	592	9.61288	555	9.03828	9.32558	839	11.7428	873	12.5833	12.1631	1204	17.4071	1175	17.4077	17.4074	662	10.3977	741	11.6623	11.03	3333	54.822	3343	50.9148	52.8684	5.30447e-05	8.26916e-53
Mycth_2060198		271	21.1303	204	16.5073	18.8188	101	8.54624	81	6.87385	7.71004	196	14.2951	197	14.7968	14.546	130	9.79412	100	7.72013	8.75712	154	12.6044	158	12.9582	12.7813	207	17.7424	238	18.8889	18.3156	0.0529181	0.0131794
Mycth_2060218		0	0	1	0.196001	0.0980006	0	0	0	0	0	0	0	0	0	0	0	0	1	0.186999	0.0934993	0	0	0	0	0	0	0	0	0	0	0.816047	NA
Mycth_2060238		254	9.65872	263	10.3789	10.0188	63	2.59982	64	2.64877	2.62429	185	6.58039	180	6.59363	6.58701	1179	43.3197	1271	47.8541	45.5869	237	9.46014	189	7.55962	8.50988	3823	159.807	4159	160.978	160.392	2.01589e-62	9.23024e-108
Mycth_2060248		37	1.57624	24	1.06106	1.31865	14	0.64724	6	0.278195	0.462718	23	0.916521	39	1.60048	1.2585	20	0.823258	24	1.01232	0.917791	21	0.939082	40	1.79239	1.36574	12	0.561961	13	0.563711	0.562836	0.681357	0.184624
Mycth_2060315	Lanosterol 14-alpha-demethylase; catalyzes the C-14 demethylation of lanosterol to form 4,4''-dimethyl cholesta-8,14,24-triene-3-beta-ol in the ergosterol biosynthesis pathway; member of the cytochrome P450 family; associated and coordinately regulated with the P450 reductase Ncp1p	51	1.53704	55	1.72022	1.62863	9	0.294356	11	0.360815	0.327586	8	0.225527	5	0.145161	0.185344	12	0.349447	2	0.0596804	0.204564	17	0.537807	15	0.475508	0.506658	14	0.463817	15	0.460148	0.461983	0.877445	0.963654
Mycth_2060338	Fe(II)-dependent sulfonate/alpha-ketoglutarate dioxygenase, involved in sulfonate catabolism for use as a sulfur source; contains sequence that resembles a J domain (typified by the E. coli DnaJ protein); induced by sulphur starvation	9	0.40258	10	0.464213	0.433397	123	5.97079	425	20.6908	13.3308	72	3.01256	72	3.10247	3.05752	44	1.90173	52	2.30304	2.10238	48	2.2538	34	1.59971	1.92675	103	5.06468	133	6.05555	5.56011	0.400097	6.38784e-05
Mycth_2060364		5344	133.583	4901	127.139	130.361	4502	122.126	4771	129.799	125.962	4930	115.272	5630	135.569	125.42	1217	29.3941	1222	30.2443	29.8192	2329	61.1107	2912	76.5646	68.8377	772	21.2132	1040	26.4612	23.8372	1.7017e-50	2.87019e-10
Mycth_2060417	Nucleolar protein required for normal metabolism of the rRNA primary transcript, proposed to be involved in ribosome biogenesis	840	11.4592	735	10.4057	10.9324	762	11.281	690	10.2448	10.7629	1368	17.4564	1309	17.2021	17.3293	1047	13.8009	1127	15.2225	14.5117	522	7.47497	734	10.5323	9.00364	508	7.61805	486	6.74845	7.18325	0.411864	0.625097
Mycth_2060432		361	17.045	290	14.2101	15.6276	185	9.47937	229	11.768	10.6237	212	9.36312	234	10.6432	10.0032	389	17.747	344	16.0819	16.9145	214	10.6064	189	9.38653	9.99647	232	12.0416	230	11.0538	11.5477	0.00014978	0.18997
Mycth_2060437		27	3.88933	42	6.27868	5.08401	12	1.8759	14	2.19491	2.03541	41	5.52445	30	4.16292	4.84369	60	8.35118	54	7.70181	8.02649	19	2.87295	22	3.33339	3.10317	149	23.594	170	24.926	24.26	0.125511	5.70742e-15
Mycth_2060442	Protein of unknown function, differentially expressed during alcoholic fermentation; expression activated by transcription factor YRM1/YOR172W; green fluorescent protein (GFP)-fusion protein localizes to both the cytoplasm and the nucleus	156	7.66376	138	7.03565	7.34971	92	4.90481	96	5.13294	5.01887	57	2.61931	34	1.60902	2.11416	57	2.70569	45	2.18886	2.44727	188	9.6948	165	8.52616	9.11048	159	8.58656	219	10.951	9.76878	0.609253	0.423167
Mycth_2060489		0	0	0	0	0	0	0	0	0	0	0	0	0	0	0	0	0	0	0	0	0	0	0	0	0	0	0	0	0	0	NA	NA
Mycth_2060529	Protein of unknown function; protein sequence is 99% identical to the Sor1p sorbitol dehydrogenase; computational analysis of large-scale protein-protein interaction data also suggests a role in fructose or mannose metabolism	282	13.315	272	13.3281	13.3215	178	9.12069	240	12.3333	10.727	236	10.4231	227	10.3248	10.374	54	2.4636	32	1.49599	1.97979	364	18.0408	346	17.1838	17.6123	18	0.934261	62	2.97972	1.95699	4.71721e-11	2.67508e-10
Mycth_2060549		2	0.607065	2	0.630004	0.618535	4	1.3176	1	0.330357	0.823976	0	0	1	0.292396	0.146198	1	0.293286	0	0	0.146643	0	0	0	0	0	2	0.667329	0	0	0.333665	0.980151	0.672303
Mycth_2060581	Retrotransposon TYA Gag and TYB Pol genes; transcribed/translated as one unit; polyprotein is processed to make a nucleocapsid-like protein (Gag), reverse transcriptase (RT), protease (PR), and integrase (IN); similar to retroviral genes	0	0	0	0	0	0	0	0	0	0	0	0	0	0	0	0	0	0	0	0	0	0	0	0	0	0	0	0	0	0	NA	NA
Mycth_2060623		0	0	0	0	0	0	0	0	0	0	0	0	0	0	0	0	0	0	0	0	0	0	0	0	0	0	0	0	0	0	NA	NA
Mycth_2060641		479	33.2325	492	35.4242	34.3284	1007	75.8182	695	52.4795	64.1489	887	57.5632	1067	71.3112	64.4372	491	32.915	400	27.4773	30.1962	648	47.1917	705	51.448	49.3199	694	52.9287	1045	73.7965	63.3626	2.59924e-07	0.0342227
Mycth_2060682		468	11.733	432	11.2397	11.4864	138	3.75456	149	4.06563	3.9101	339	7.94982	350	8.45274	8.20128	231	5.59579	251	6.23053	5.91316	200	5.26329	267	7.04088	6.15209	289	7.96464	374	9.54394	8.75429	0.142409	0.013744
Mycth_2060683		10	1.13319	6	0.705604	0.919396	3	0.368927	6	0.739999	0.554463	1	0.105998	2	0.218322	0.16216	2	0.218987	4	0.448797	0.333892	4	0.475801	11	1.31113	0.893468	2	0.249136	10	1.15344	0.701287	0.659136	0.939846
Mycth_2060709		428	13.8837	390	13.1291	13.5064	146	5.13963	129	4.55438	4.84701	296	8.98148	358	11.1869	10.0842	310	9.71648	334	10.7274	10.222	255	8.68292	251	8.56422	8.62357	517	18.4356	501	16.5422	17.4889	0.61745	4.9968e-08
Mycth_2060712		0	0	0	0	0	1	0.204959	1	0.205555	0.205257	0	0	1	0.181935	0.0909676	0	0	0	0	0	2	0.396501	0	0	0.198251	1	0.207613	0	0	0.103807	0.852292	0.868864
Mycth_2060757	3-ketosphinganine reductase, catalyzes the second step in phytosphingosine synthesis, essential for growth in the absence of exogenous dihydrosphingosine or phytosphingosine, member of short chain dehydrogenase/reductase protein family	2821	60.0136	2577	56.8943	58.454	2304	53.1919	2343	54.2496	53.7208	3257	64.8124	3394	69.5544	67.1834	3552	73.0138	3657	77.0298	75.0218	2155	48.1235	2428	54.331	51.2272	2129	49.7883	2177	47.1408	48.4646	0.0464984	0.593257
Mycth_2060854	Retrotransposon TYA Gag and TYB Pol genes; transcribed/translated as one unit; polyprotein is processed to make a nucleocapsid-like protein (Gag), reverse transcriptase (RT), protease (PR), and integrase (IN); similar to retroviral genes	0	0	0	0	0	0	0	0	0	0	0	0	0	0	0	0	0	0	0	0	0	0	0	0	0	0	0	0	0	0	NA	NA
Mycth_2060890		14	0.704052	28	1.46131	1.08268	59	3.21992	35	1.91568	2.5678	72	3.38691	73	3.53643	3.46167	743	36.1036	717	35.7012	35.9024	62	3.27289	48	2.53904	2.90597	5226	288.902	6194	317.059	302.981	2.34397e-57	4.97714e-199
Mycth_2060907		60	2.64215	35	1.59949	2.12082	110	5.25673	107	5.12823	5.19248	259	10.6684	154	6.5327	8.60056	547	23.2744	550	23.9804	23.6274	353	16.3172	262	12.1356	14.2264	169	8.18083	173	7.75433	7.96758	6.06423e-10	0.0341763
Mycth_2060942		325	10.3065	203	6.68086	8.49369	131	4.50834	220	7.59328	6.05081	200	5.9327	194	5.92647	5.92959	226	6.92504	221	6.93918	6.93211	278	9.25416	239	7.97221	8.61318	224	7.80875	246	7.94065	7.8747	0.232261	0.880507
Mycth_2060992		69	3.72333	71	3.97603	3.84968	13	0.761277	5	0.29365	0.527464	12	0.605701	20	1.03963	0.822665	13	0.677816	11	0.58771	0.632763	20	1.13286	13	0.737868	0.935364	9	0.533863	12	0.659108	0.596486	0.824831	0.65892
Mycth_2061162	Transcription factor that activates transcription of genes expressed at the M/G1 phase boundary and in G1 phase; localization to the nucleus occurs during G1 and appears to be regulated by phosphorylation by Cdc28p kinase	1215	94.7356	965	78.0858	86.4107	208	17.6002	276	23.422	20.5111	440	32.091	440	33.0488	32.5699	707	53.265	733	56.5885	54.9267	606	49.599	654	53.6373	51.6182	559	47.913	470	37.3016	42.6073	1.12296e-06	0.715771
Mycth_2061173	Subunit of a complex with Ctf8p that shares some subunits with Replication Factor C and is required for sister chromatid cohesion; may have overlapping functions with Rad24p in the DNA damage replication checkpoint	1040	13.8758	1076	14.8986	14.3872	338	4.89393	289	4.19662	4.54527	720	8.98567	737	9.47234	9.22901	347	4.47341	454	5.99746	5.23543	273	3.8234	585	8.20979	6.0166	124	1.81865	87	1.18151	1.50008	0.000399733	8.0598e-06
Mycth_2061176	Mitochondrial intermembrane space protein, forms a complex with Tim8p that delivers a subset of hydrophobic proteins to the TIM22 complex for insertion into the inner membrane	1173	224.027	1226	242.998	233.512	1016	210.578	1174	244.033	227.306	907	162.033	1161	213.6	187.817	1170	215.911	1117	211.224	213.568	791	158.578	841	168.947	163.763	779	163.548	984	191.289	177.419	0.0980156	0.173267
Mycth_2061275	Polo-like kinase with multiple functions in mitosis and cytokinesis through substrate phosphorylation, also functions in adaptation to DNA damage during meiosis; has similarity to Xenopus Plx1 and S. pombe Plo1p; possible Cdc28p substrate	160	10.7073	121	8.40336	9.55533	47	3.4133	51	3.71456	3.56393	47	2.94206	44	2.83647	2.88927	49	3.16841	34	2.25282	2.71061	50	3.51231	73	5.13848	4.3254	102	7.50351	97	6.6073	7.0554	0.973403	0.0325972
Mycth_2061412		0	0	0	0	0	0	0	0	0	0	0	0	0	0	0	0	0	0	0	0	0	0	0	0	0	0	0	0	0	0	NA	NA
Mycth_2061546		2421	96.1489	2017	83.1311	89.64	396	17.0672	358	15.4743	16.2707	1464	54.3857	1861	71.197	62.7914	684	26.2477	727	28.5872	27.4174	803	33.4756	1083	45.2408	39.3582	279	12.1803	289	11.6826	11.9315	6.19414e-11	6.86484e-12
Mycth_2061596		543	21.9758	409	17.1781	19.5769	429	18.8416	441	19.425	19.1333	499	18.8903	407	15.8674	17.3788	366	14.3123	296	11.8611	13.0867	335	14.2316	396	16.8574	15.5445	339	15.0816	328	13.5117	14.2967	0.236986	0.826513
Mycth_2061639		25	2.85198	27	3.19653	3.02426	156	19.3129	146	18.1275	18.7202	357	38.0951	437	48.0236	43.0593	21	2.31479	17	1.92019	2.11749	49	5.86768	38	4.55977	5.21373	15	1.88106	20	2.32236	2.10171	3.65959e-35	0.088761
Mycth_2061764		985	47.8367	844	42.5379	45.1873	527	27.7749	549	29.0185	28.3967	852	38.7043	748	34.9939	36.8491	1029	48.2865	923	44.3828	46.3347	1167	59.4922	1436	73.3554	66.4238	540	28.8286	597	29.5116	29.1701	0.0140495	2.50997e-07
Mycth_2061788		0	0	0	0	0	0	0	0	0	0	0	0	0	0	0	0	0	0	0	0	0	0	0	0	0	0	0	0	0	0	NA	NA
Mycth_2061829	Catalytic subunit of the DNA polymerase I alpha-primase complex, required for the initiation of DNA replication during mitotic DNA synthesis and premeiotic DNA synthesis	974	11.1563	1080	12.8378	11.997	283	3.51773	212	2.64285	3.08029	553	5.92487	728	8.03261	6.97874	414	4.5819	396	4.49099	4.53644	340	4.08792	566	6.81912	5.45352	20	0.251822	20	0.233175	0.242499	0.0172447	1.61018e-28
Mycth_2061852		1501	43.9135	1209	36.7072	40.3104	285	9.04855	222	7.06884	8.05869	877	24	660	18.6006	21.3003	40	1.13074	55	1.59319	1.36196	278	8.5374	460	14.1556	11.3465	21	0.675369	25	0.744474	0.709922	6.50538e-49	1.21991e-22
Mycth_2061855		6	0.149761	9	0.233129	0.191445	7	0.18961	4	0.108664	0.149137	2	0.046695	6	0.144266	0.0954804	2	0.0482349	2	0.0494269	0.0488309	9	0.235805	3	0.0787625	0.157284	8	0.219503	6	0.152437	0.18597	0.725719	0.800857
Mycth_2061857	Cadmium transporting P-type ATPase; may also have a role in copper and iron homeostasis; stabilized by Cd binding, which prevents ubiquitination; S288C and other lab strains contain a G970R mutation which eliminates Cd transport function	1375	20.8679	1057	16.6479	18.7579	509	8.3832	427	7.05312	7.71816	1196	16.9785	1201	17.5584	17.2685	632	9.26782	779	11.7058	10.4868	756	12.0437	797	12.7229	12.3833	331	5.52215	462	7.1369	6.32952	0.000402019	0.0010916
Mycth_2061987		27	0.818077	32	1.00621	0.912143	17	0.55898	13	0.428698	0.493839	34	0.963615	22	0.642124	0.80287	23	0.673354	37	1.10999	0.891673	31	0.985952	19	0.605531	0.795741	175	5.82872	267	8.23444	7.03158	0.760205	2.94262e-15
Mycth_2062045		67	2.40773	63	2.34953	2.37863	94	3.66587	109	4.26321	3.96454	78	2.62193	78	2.70018	2.66105	88	3.05563	81	2.88207	2.96885	58	2.18788	58	2.19236	2.19012	209	8.25626	220	8.04725	8.15175	0.551022	2.5924e-11
Mycth_2062055	Chitin transglycosylase that functions in the transfer of chitin to beta(1-6) and beta(1-3) glucans in the cell wall; similar and functionally redundant to Utr2; localizes to sites of polarized growth; expression induced by cell wall stress	62	2.4395	69	2.81752	2.62851	23	0.982097	60	2.56944	1.77577	71	2.61314	96	3.6387	3.12592	61	2.31913	42	1.63624	1.97768	66	2.72595	46	1.90379	2.31487	129	5.57961	115	4.60574	5.09268	0.276425	0.00142389
Mycth_2062106		0	0	0	0	0	0	0	0	0	0	0	0	0	0	0	0	0	0	0	0	0	0	0	0	0	0	0	0	0	0	NA	NA
Mycth_2062163		183	14.2688	112	9.06281	11.6658	60	5.07697	71	6.02522	5.5511	155	11.3048	159	11.9426	11.6237	92	6.93123	91	7.02531	6.97827	110	9.00312	111	9.10358	9.05335	118	10.114	154	12.2222	11.1681	0.0663439	0.175475
Mycth_2062179	AP-1 accessory protein; colocalizes with clathrin to the late-Golgi apparatus; involved in TGN-endosome transport; physically interacts with AP-1; similar to the mammalian p200; may interact with ribosomes; YJL207C is a non-essential gene	755	6.65976	774	7.08534	6.87255	505	4.83415	510	4.89621	4.86518	892	7.35988	690	5.86309	6.61148	613	5.22465	700	6.1136	5.66913	465	4.30555	479	4.44426	4.3749	363	3.51984	456	4.0942	3.80702	0.622137	0.954117
Mycth_2062193		2935	45.7694	3075	49.7645	47.767	985	16.6694	958	16.2596	16.4645	1554	22.6679	1776	26.6794	24.6737	2351	35.4246	2308	35.6361	35.5303	1927	31.5437	1673	27.442	29.4928	1703	29.1935	1853	29.4127	29.3031	6.44203e-06	0.44221
Mycth_2062214		99	3.68224	74	2.85639	3.26931	223	9.00117	261	10.5656	9.7834	125	4.34892	163	5.84024	5.09458	113	4.06107	71	2.61471	3.33789	52	2.03022	68	2.66035	2.34529	22	0.899507	29	1.09791	0.99871	0.222747	0.0623318
Mycth_2062247		118	8.72062	139	10.6608	9.69069	33	2.64665	91	7.31956	4.9831	95	6.56724	122	8.68543	7.62634	295	21.0656	271	19.83	20.4478	541	41.9688	481	37.3906	39.6797	390	31.6836	473	35.5811	33.6323	1.04212e-08	0.841528
Mycth_2062265	Protein involved in regulating the endocytosis of plasma membrane proteins by recruiting the ubiquitin ligase Rsp5p to its target; localization changes in response to nutrient levels; null mutant has reduced affinity for alcian blue dye	1393	53.9361	1231	49.4646	51.7004	5609	235.685	4708	198.401	217.043	2643	95.7238	2123	79.1853	87.4546	1872	70.0358	2060	78.9739	74.5048	1895	77.0197	1675	68.2175	72.6186	5756	244.993	7349	289.634	267.314	0.515163	3.83705e-26
Mycth_2062291		247	4.38711	257	4.73721	4.56216	135	2.60215	110	2.12643	2.36429	202	3.35604	198	3.38776	3.3719	1623	27.8539	1837	32.3056	30.0797	434	8.09161	349	6.52017	7.30589	2900	56.6219	2481	44.8539	50.7379	1.52346e-86	3.50559e-42
Mycth_2062435		54	2.69174	57	2.94864	2.82019	23	1.24418	25	1.3563	1.30024	22	1.02578	19	0.912344	0.969064	69	3.32333	50	2.46772	2.89553	31	1.62205	32	1.6778	1.64993	25	1.36988	29	1.4714	1.42064	0.00277755	0.965666
Mycth_2062582		2433	64.7194	2625	72.4653	68.5923	1610	46.4767	1697	49.1306	47.8037	2503	62.2798	2321	59.4749	60.8774	1302	33.4648	1256	33.0803	33.2726	1486	41.493	1630	45.6071	43.55	938	27.4284	1234	33.4118	30.4201	1.23771e-07	0.12932
Mycth_2062613	Transcription factor IIIA (TFIIIA); essential DNA binding protein required for transcription of 5S rRNA by RNA polymerase III; not involved in transcription of other RNAP III genes; nine conserved zinc fingers; may also bind 5S rRNA	348	19.0814	289	16.4451	17.7633	228	13.567	227	13.5468	13.5569	381	19.5412	291	15.3706	17.4559	416	22.0399	415	22.5303	22.2851	158	9.09394	216	12.4577	10.7758	135	8.13711	101	5.63697	6.88704	0.0535806	0.215818
Mycth_2062645		1	0.303533	1	0.315002	0.309267	5	1.64699	3	0.99107	1.31903	3	0.851767	6	1.75438	1.30307	2	0.586571	2	0.601067	0.593819	4	1.27447	5	1.59635	1.43541	0	0	1	0.308957	0.154478	0.65189	0.267263
Mycth_2062716		0	0	0	0	0	0	0	0	0	0	0	0	0	0	0	0	0	0	0	0	0	0	0	0	0	0	0	0	0	0	NA	NA
Mycth_2062719		103	7.32542	112	8.2665	7.79596	240	18.5235	239	18.5	18.5117	138	9.18055	184	12.6061	10.8933	209	14.3624	203	14.2948	14.3286	188	14.0351	291	21.7691	17.9021	100	7.81808	119	8.61459	8.21634	0.0857166	0.00656806
Mycth_2062826	Small subunit of the heterodimeric cap binding complex that also contains Sto1p, component of the spliceosomal commitment complex; interacts with Npl3p, possibly to package mRNA for export from the nucleus; contains an RNA-binding motif	1330	119.614	1271	118.627	119.121	1034	100.918	1029	100.722	100.82	1553	130.646	1686	146.068	138.357	1132	98.3702	1048	93.3212	95.8457	962	90.8176	1180	111.626	101.222	867	85.7147	930	85.1348	85.4247	0.00792723	0.802145
Mycth_2062887	Protein component of the large (60S) ribosomal subunit, nearly identical to Rpl7Bp and has similarity to E. coli L30 and rat L7 ribosomal proteins; contains a conserved C-terminal Nucleic acid Binding Domain (NDB2)	13263	877.207	13178	904.519	890.863	16022	1149.99	13819	994.752	1072.37	18891	1168.72	18521	1180.02	1174.37	19620	1253.85	18823	1232.64	1243.24	6826	473.904	9582	666.605	570.254	3450	250.833	2804	188.769	219.801	0.143067	1.07418e-07
Mycth_2062976		1	0.309051	3	0.962188	0.63562	7	2.34772	2	0.672727	1.51022	2	0.578169	5	1.48856	1.03336	3	0.895854	7	2.14198	1.51892	2	0.64882	1	0.325074	0.486947	1	0.339731	1	0.314574	0.327153	0.737198	0.900498
Mycth_2063030	Transcriptional repressor involved in the control of multidrug resistance; negatively regulates expression of the PDR5 gene; member of the Gal4p family of zinc cluster proteins	1600	36.4077	2019	47.6779	42.0428	716	17.6808	779	19.2925	18.4867	1165	24.7966	945	20.7143	22.7555	505	11.1032	609	13.7207	12.412	643	15.3584	739	17.6876	16.523	699	17.4846	728	16.8615	17.173	5.64518e-05	0.256661
Mycth_2063083		191	14.8926	128	10.3575	12.625	86	7.27699	62	5.26146	6.26923	145	10.5755	156	11.7173	11.1464	95	7.15724	84	6.48491	6.82108	115	9.41235	113	9.26761	9.33998	150	12.8568	140	11.1111	11.984	0.0898418	0.110474
Mycth_2063115		0	0	0	0	0	0	0	0	0	0	0	0	0	0	0	0	0	0	0	0	0	0	0	0	0	0	0	0	0	0	NA	NA
Mycth_2063133	Ferro-O2-oxidoreductase required for high-affinity iron uptake and involved in mediating resistance to copper ion toxicity, belongs to class of integral membrane multicopper oxidases	60	1.56662	49	1.32775	1.44719	112	3.17356	53	1.50614	2.33985	48	1.17232	67	1.68521	1.42877	282	7.11454	289	7.47133	7.29293	43	1.17854	45	1.23588	1.20721	682	19.575	860	22.8562	21.2156	2.36841e-17	3.21949e-58
Mycth_2063165		1005	133.459	644	88.7518	111.106	191	27.5254	138	19.9453	23.7353	607	75.3991	549	70.2298	72.8145	162	20.7866	174	22.8781	21.8324	176	24.5335	291	40.647	32.5903	46	6.715	39	5.27157	5.99329	1.82438e-14	6.43409e-09
Mycth_2063204	N-formyltyrosine oxidase, sporulation-specific microsomal enzyme involved in the production of N,N-bisformyl dityrosine required for spore wall maturation, homologous to cytochrome P-450s	60	1.8343	40	1.26907	1.55169	3	0.0995306	5	0.166367	0.132949	0	0	2	0.0588999	0.0294499	41	1.21112	41	1.24105	1.22609	16	0.513455	10	0.321567	0.417511	44	1.47869	35	1.08913	1.28391	1.59148e-05	0.0102661
Mycth_2063233		10	0.688171	12	0.85701	0.77259	2	0.149363	0	0	0.0746815	0	0	2	0.132584	0.0662922	1	0.0664939	0	0	0.0332469	0	0	3	0.217155	0.108578	3	0.226946	0	0	0.113473	0.875555	0.948358
Mycth_2063277	Alpha subunit of the capping protein (CP) heterodimer (Cap1p and Cap2p) which binds to the barbed ends of actin filaments preventing further polymerization; localized predominantly to cortical actin patches	3515	221.286	3121	203.907	212.597	3497	238.914	2965	203.157	221.036	4698	276.654	4627	280.605	278.629	3673	223.427	3669	228.699	226.063	3820	252.439	4505	298.316	275.378	2784	192.665	3003	192.432	192.549	0.177861	0.0571014
Mycth_2063325		0	0	0	0	0	0	0	1	0.22561	0.112805	0	0	0	0	0	0	0	0	0	0	0	0	0	0	0	0	0	0	0	0	NA	NA
Mycth_2063330		8547	1030.36	7352	919.788	975.073	502	65.6742	488	64.0283	64.8512	4049	456.579	3013	349.896	403.238	568	66.1619	587	70.0648	68.1133	976	123.506	1503	190.584	157.045	195	25.8413	178	21.8417	23.8415	1.548e-47	6.77957e-23
Mycth_2063376		0	0	0	0	0	0	0	0	0	0	0	0	0	0	0	0	0	0	0	0	0	0	0	0	0	0	0	0	0	0	NA	NA
Mycth_2063420	Putative transporter, member of the mitochondrial carrier family; the authentic, non-tagged protein is detected in highly purified mitochondria in high-throughput studies	1055	54.8401	1040	56.1031	55.4716	975	55.0005	943	53.3501	54.1753	1582	76.9212	1555	77.8649	77.3931	1380	69.3123	1293	66.5475	67.9299	939	51.2359	1145	62.6042	56.9201	1769	101.083	1844	97.5661	99.3245	0.678625	2.87519e-08
Mycth_2063443		1149	37.5587	1120	37.9941	37.7764	601	21.3197	810	28.8173	25.0685	716	21.8926	656	20.6566	21.2746	459	14.4973	405	13.1079	13.8026	570	19.5582	758	26.0622	22.8102	623	22.3863	525	17.4679	19.9271	0.00952623	0.969845
Mycth_2063480		30	2.56249	37	3.27982	2.92115	12	1.11234	12	1.11558	1.11396	4	0.319591	10	0.822823	0.571207	15	1.23799	27	2.28345	1.76072	24	2.15187	15	1.34767	1.74977	40	3.75582	15	1.30414	2.52998	0.0843649	0.44777
Mycth_2063555		194	3.57655	148	2.8316	3.20408	15	0.300103	26	0.521691	0.410897	31	0.534587	30	0.532782	0.533684	271	4.82744	206	3.76025	4.29385	44	0.851488	53	1.02776	0.939623	127	2.57378	88	1.65134	2.11256	1.19469e-19	0.00195484
Mycth_2063591		1092	46.9915	816	36.4413	41.7164	104	4.85676	110	5.15189	5.00433	259	10.4253	247	10.239	10.3322	72	2.99374	55	2.3434	2.66857	315	14.2289	411	18.6033	16.4161	43	2.03409	28	1.22644	1.63026	1.78863e-09	6.17577e-20
Mycth_2063631		15	2.42826	18	3.02402	2.72614	1	0.175679	5	0.880951	0.528315	4	0.605701	1	0.155944	0.380823	6	0.938514	9	1.44256	1.19054	2	0.339858	9	1.53249	0.936176	6	1.06773	5	0.823885	0.945806	0.316371	0.902705
Mycth_2063736	Protein kinase with similarity to serine/threonine protein kinase Ypk1p; functionally redundant with YPK1 at the genetic level; participates in a signaling pathway required for optimal cell wall integrity; homolog of mammalian kinase SGK	838	25.7115	937	29.8354	27.7734	515	17.1478	681	22.741	19.9444	881	25.2844	865	25.5662	25.4253	846	25.0807	1150	34.9357	30.0082	754	24.2839	702	22.6555	23.4697	1031	34.7734	929	29.0129	31.8932	0.0795016	0.00286224
Mycth_2063758	Component of the ESCRT-II complex, which is involved in ubiquitin-dependent sorting of proteins into the endosome	333	24.3977	369	28.0569	26.2273	232	18.4463	229	18.2608	18.3535	278	19.0522	230	16.233	17.6426	256	18.123	262	19.0062	18.5646	224	17.2273	231	17.802	17.5147	231	18.6047	191	14.244	16.4243	0.532686	0.802253
Mycth_2063854	Putative permease, member of the allantoate transporter subfamily of the major facilitator superfamily; mutation confers resistance to ethionine sulfoxide	61	2.29395	55	2.14647	2.22021	27	1.10188	29	1.18695	1.14441	28	0.984934	26	0.941877	0.963405	14	0.508708	14	0.521279	0.514994	30	1.18424	27	1.068	1.12612	24	0.992135	27	1.0335	1.01282	0.349113	0.970948
Mycth_2063953		0	0	0	0	0	0	0	0	0	0	0	0	0	0	0	0	0	0	0	0	0	0	0	0	0	0	0	0	0	0	NA	NA
Mycth_2063966		223	55.7429	150	38.912	47.3274	139	37.7065	161	43.8014	40.754	127	29.6949	106	25.5244	27.6097	206	49.755	152	37.6197	43.6874	71	18.6297	84	22.0859	20.3578	27	7.41913	14	3.56209	5.49061	0.0180856	0.00236638
Mycth_2064081		296	23.0796	216	17.4783	20.2789	105	8.8847	90	7.63761	8.26115	217	15.8267	232	17.4257	16.6262	121	9.11607	108	8.33774	8.7269	171	13.9958	166	13.6144	13.8051	207	17.7424	215	17.0635	17.4029	0.00516331	0.0746834
Mycth_2064169		85	2.44884	75	2.24239	2.34561	79	2.46993	120	3.76271	3.11632	58	1.56302	50	1.38764	1.47533	57	1.58672	85	2.42464	2.00568	84	2.5403	82	2.48489	2.51259	39	1.23512	51	1.49556	1.36534	0.274732	0.135684
Mycth_2064311		0	0	0	0	0	0	0	0	0	0	0	0	0	0	0	0	0	0	0	0	0	0	0	0	0	0	0	0	0	0	NA	NA
Mycth_2064312		11	2.0105	15	2.84518	2.42784	12	2.38017	7	1.39247	1.88632	7	1.19675	5	0.880332	1.03854	3	0.529806	4	0.723866	0.626836	3	0.575566	2	0.384497	0.480031	6	1.2055	14	2.60454	1.90502	0.738955	0.13687
Mycth_2064349	Protein component of the small (40S) ribosomal subunit, nearly identical to Rps7Bp; interacts with Kti11p; deletion causes hypersensitivity to zymocin; has similarity to rat S7 and Xenopus S8 ribosomal proteins	6892	574.26	7054	609.967	592.114	8706	787.225	8561	776.364	781.794	11566	901.447	10339	829.865	865.656	17631	1419.47	13098	1080.58	1250.02	3534	309.096	5044	442.069	375.583	1818	166.518	1404	119.076	142.797	9.44522e-05	4.90621e-07
Mycth_2064467		704	11.4293	638	10.7492	11.0892	561	9.88385	463	8.18098	9.03242	924	14.0318	870	13.606	13.8189	694	10.8866	771	12.3933	11.64	487	8.29926	717	12.2439	10.2716	390	6.96011	428	7.07266	7.01638	0.487761	0.188685
Mycth_2064480		537	30.8373	718	42.7892	36.8132	113	7.04201	84	5.24999	6.146	242	12.999	197	10.8977	11.9484	389	21.5842	512	29.1111	25.3477	395	23.8102	276	16.6711	20.2406	720	45.4505	749	43.78	44.6153	5.35995e-07	7.1823e-07
Mycth_2064545		793	148.124	783	151.783	149.953	438	88.7857	360	73.1867	80.9862	2508	438.201	2357	424.109	431.155	1783	321.802	1608	297.389	309.596	507	99.4085	441	86.6449	93.0267	631	129.565	603	114.647	122.106	0.0165412	0.013163
Mycth_2064601	Putative nicotinamide N-methyltransferase, has a role in rDNA silencing and in lifespan determination	472	29.1744	392	25.1452	27.1598	223	14.9583	218	14.6654	14.8119	269	15.5527	282	16.791	16.1719	278	16.6032	274	16.7687	16.6859	217	14.0794	308	20.0246	17.052	212	14.4046	269	16.9241	15.6643	0.562466	0.848878
Mycth_2064609		1033	55.5657	1171	65.3689	60.4673	993	57.9659	682	39.9272	48.9465	956	48.1015	1140	59.0714	53.5864	808	41.9955	919	48.9451	45.4703	521	29.4176	637	36.0411	32.7294	683	40.3861	814	44.568	42.477	0.542109	0.00954544
Mycth_2064613		10	0.328143	18	0.612977	0.47056	30	1.06832	33	1.17857	1.12345	21	0.64458	33	1.04314	0.843861	12	0.380479	25	0.812253	0.596366	21	0.723347	14	0.483219	0.603283	51	1.83966	53	1.77024	1.80495	0.66566	0.00327703
Mycth_2064631	High affinity nicotinic acid plasma membrane permease, responsible for uptake of low levels of nicotinic acid; expression of the gene increases in the absence of extracellular nicotinic acid or para-aminobenzoate (PABA)	337	11.2984	268	9.32456	10.3115	113	4.11131	121	4.41518	4.26325	161	5.049	182	5.87791	5.46345	252	8.1634	323	10.722	9.4427	216	7.60156	237	8.35768	7.97962	132	4.86479	131	4.47043	4.66761	0.000569423	0.0436116
Mycth_2064750		0	0	0	0	0	0	0	0	0	0	0	0	0	0	0	0	0	0	0	0	0	0	0	0	0	0	0	0	0	0	NA	NA
Mycth_2064786		0	0	0	0	0	0	0	0	0	0	0	0	0	0	0	0	0	0	0	0	0	0	0	0	0	0	0	0	0	0	NA	NA
Mycth_2064798	Putative permease, member of the allantoate transporter subfamily of the major facilitator superfamily; mutation confers resistance to ethionine sulfoxide	1	0.0385438	1	0.0400003	0.039272	0	0	3	0.12585	0.0629251	0	0	2	0.0742593	0.0371296	1	0.0372426	0	0	0.0186213	2	0.0809186	4	0.162169	0.121544	2	0.0847402	4	0.15693	0.120835	0.875555	0.92934
Mycth_2064803	Peroxisomal 2,4-dienoyl-CoA reductase, auxiliary enzyme of fatty acid beta-oxidation; homodimeric enzyme required for growth and sporulation on petroselineate medium; expression induced during late sporulation and in the presence of oleate	17	1.01748	13	0.80747	0.912473	35	2.27332	40	2.60563	2.43947	0	0	1	0.0576555	0.0288278	3	0.173493	7	0.414821	0.294157	12	0.753911	5	0.314773	0.534342	6	0.394758	14	0.852895	0.623826	0.184634	0.769984
Mycth_2064824		2	0.0698063	0	0	0.0349031	0	0	0	0	0	0	0	0	0	0	6	0.202349	1	0.0345583	0.118454	0	0	0	0	0	53	2.0335	59	2.09608	2.06479	0.158208	2.14223e-07
Mycth_2064829		1	0.232847	1	0.241645	0.237246	2	0.505379	2	0.506849	0.506114	7	1.52462	7	1.57013	1.54737	3	0.674959	2	0.461092	0.568026	1	0.244418	3	0.734757	0.489588	0	0	1	0.237008	0.118504	0.463109	0.621044
Mycth_2064854	Essential splicing factor; associated with Prp19p and the spliceosome, contains an N-terminal c-Myb DNA binding motif necessary for cell viability but not for Prp19p association, evolutionarily conserved and homologous to S. pombe Cdc5p	900	134.193	1116	172.687	153.44	5801	938.66	3988	647.175	792.917	85	11.855	112	16.0869	13.971	386	55.6111	406	59.938	57.7745	263	41.1631	296	46.4229	43.793	261	42.7793	184	27.9254	35.3523	2.18472e-18	0.716436
Mycth_2064865		26	1.27361	29	1.47425	1.37393	55	2.92377	69	3.67867	3.30122	22	1.00805	18	0.849381	0.928714	434	20.5418	320	15.5203	18.0311	340	17.4826	156	8.03787	12.7602	789	42.486	921	45.9215	44.2037	3.65993e-37	1.22401e-07
Mycth_2064870		887	25.0866	841	24.6844	24.8855	919	28.2066	869	26.7496	27.4781	1354	35.8205	1351	36.8078	36.3142	922	25.1962	947	26.519	25.8576	705	20.9301	865	25.7328	23.3315	277	8.61199	212	6.10305	7.35752	0.0168907	2.14187e-09
Mycth_2064932		266	9.80785	234	8.95398	9.38092	142	5.68195	131	5.25704	5.4695	216	7.44972	227	8.06277	7.75625	262	9.33424	248	9.05381	9.19403	208	8.05043	200	7.75666	7.90355	6330	256.567	8172	306.7	281.633	0.177515	2.5075e-162
Mycth_2064957		110	4.43071	84	3.5113	3.97101	18	0.786811	30	1.31516	1.05099	40	1.50708	37	1.43565	1.47136	19	0.739469	20	0.797624	0.768547	58	2.45229	47	1.99127	2.22178	11	0.487055	16	0.655984	0.57152	0.236375	0.00563847
Mycth_2064976		352	8.0528	517	12.2745	10.1636	19	0.47171	23	0.572678	0.522194	16	0.342388	16	0.352607	0.347497	146	3.22733	142	3.21648	3.2219	157	3.77023	127	3.05605	3.41314	187	4.70274	180	4.1915	4.44712	1.47595e-14	0.0903954
Mycth_2064998		2	0.112942	3	0.175815	0.144379	1	0.0612835	0	0	0.0306418	0	0	0	0	0	2	0.10913	1	0.0559132	0.0825214	3	0.177833	0	0	0.0889164	1	0.0620771	0	0	0.0310386	0.48402	0.754145
Mycth_2065104	Mitochondrial inner membrane protein with a role in maintaining mitochondrial morphology and normal cardiolipin levels; proposed to be involved in N-acylethanolamine metabolism; related to mammalian N-acylPE-specific phospholipase D	72	2.15465	56	1.73917	1.94691	40	1.29904	83	2.70334	2.00119	39	1.0917	65	1.8738	1.48275	63	1.82168	56	1.65928	1.74048	40	1.25652	39	1.22761	1.24207	58	1.908	32	0.974737	1.44137	0.530603	0.559401
Mycth_2065208		67	3.55892	56	3.08702	3.32297	16	0.922317	21	1.21406	1.06819	32	1.58996	26	1.3304	1.46018	45	2.30962	29	1.52521	1.91742	23	1.28243	28	1.56442	1.42343	15	0.875869	23	1.24355	1.05971	0.469993	0.784312
Mycth_2065222	Putative protein of unknown function; YDL218W transcription is regulated by Azf1p and induced by starvation and aerobic conditions; expression also induced in cells treated with the mycotoxin patulin	4	0.39761	3	0.309476	0.353543	8	0.862986	4	0.432748	0.647867	0	0	5	0.478777	0.239388	0	0	0	0	0	1	0.104342	1	0.104556	0.104449	4	0.437081	0	0	0.218541	0.392171	0.716696
Mycth_2065241	Vacuolar protein of unknown function; potential Cdc28p substrate	1985	47.8591	1470	36.7815	42.3203	357	9.34091	374	9.81417	9.57754	1171	26.4092	982	22.8077	24.6085	876	20.4077	620	14.8007	17.6042	554	14.021	806	20.4405	17.2307	418	11.0786	380	9.32567	10.2021	0.0928985	0.0309435
Mycth_2065250	Retrotransposon TYA Gag and TYB Pol genes; transcribed/translated as one unit; polyprotein is processed to make a nucleocapsid-like protein (Gag), reverse transcriptase (RT), protease (PR), and integrase (IN); similar to retroviral genes	0	0	0	0	0	0	0	0	0	0	0	0	0	0	0	0	0	0	0	0	0	0	0	0	0	0	0	0	0	0	NA	NA
Mycth_2065257	Protein with similarity to mammalian monocarboxylate permeases, which are involved in transport of monocarboxylic acids across the plasma membrane; mutant is not deficient in monocarboxylate transport	1	0.193157	0	0	0.0965785	2	0.419235	1	0.210227	0.314731	14	2.52949	15	2.79105	2.66027	5	0.933181	4	0.764994	0.849088	7	1.41929	5	1.01586	1.21758	4	0.849328	6	1.17965	1.01449	0.214055	0.960602
Mycth_2065342		0	0	0	0	0	0	0	0	0	0	0	0	0	0	0	0	0	0	0	0	0	0	0	0	0	0	0	0	0	0	NA	NA
Mycth_2065457		0	0	0	0	0	0	0	2	0.321739	0.160869	0	0	0	0	0	0	0	3	0.43904	0.21952	7	1.08607	2	0.310941	0.698505	1	0.16248	8	1.20359	0.683034	0.530094	0.94129
Mycth_2065465		225	6.72146	171	5.30133	6.0114	156	5.05734	172	5.59226	5.3248	335	9.36095	318	9.15112	9.25603	317	9.1501	266	7.86774	8.50892	237	7.43178	238	7.47843	7.4551	148	4.86013	152	4.62186	4.74099	0.980327	0.103149
Mycth_2065658		244	8.6949	251	9.28232	8.98861	107	4.13786	119	4.6153	4.37658	157	5.23322	193	6.62519	5.9292	646	22.243	509	17.9589	20.1009	274	10.2492	192	7.19662	8.7229	301	11.7909	258	9.35809	10.5745	3.80411e-17	0.185937
Mycth_2065690	Cell-cycle checkpoint serine-threonine kinase required for DNA damage-induced transcription of certain target genes, phosphorylation of Rad55p and Sml1p, and transient G2/M arrest after DNA damage; also regulates postreplicative DNA repair	708	36.2484	709	37.6712	36.9598	242	13.4458	275	15.3238	14.3848	317	15.1813	366	18.051	16.6162	547	27.06	549	27.8301	27.4451	488	26.2264	412	22.1873	24.2069	573	32.2489	566	29.4961	30.8725	2.1154e-05	0.0266596
Mycth_2065691		63	12.7484	56	11.7601	12.2542	39	8.56437	41	9.02975	8.79706	44	8.32838	77	15.0097	11.669	66	12.9046	59	11.821	12.3628	56	11.895	62	13.1965	12.5458	22	4.89375	19	3.91345	4.4036	0.718421	0.0182266
Mycth_2065718		1401	42.0741	1266	39.4565	40.7653	775	25.2578	829	27.0963	26.177	1100	30.9004	1275	36.8853	33.8928	1206	34.9953	1157	34.4031	34.6992	967	30.4836	1105	34.9053	32.6945	957	31.5932	1087	33.2276	32.4104	0.411269	0.410242
Mycth_2065741		901	108.617	1073	134.24	121.429	229	29.9589	155	20.3369	25.1479	435	49.0521	466	54.1161	51.5841	440	51.2522	544	64.9323	58.0922	507	64.1573	515	65.3031	64.7302	248	32.8648	366	44.9105	38.8876	0.203631	0.0471453
Mycth_2065743		2	0.0899356	4	0.186668	0.138302	1	0.0487998	0	0	0.0243999	0	0	2	0.0866358	0.0433179	3	0.130349	0	0	0.0651746	1	0.0472025	2	0.0945984	0.0709005	0	0	1	0.0457714	0.0228857	0.852972	0.724861
Mycth_2065797	Vacuolar aspartyl protease (proteinase A), required for the posttranslational precursor maturation of vacuolar proteinases; important for protein turnover after oxidative damage; synthesized as a zymogen, self-activates	1	0.0406646	1	0.0422012	0.0414329	2	0.08826	2	0.0885167	0.0883883	0	0	0	0	0	16	0.62867	29	1.16762	0.898146	34	1.45131	5	0.213865	0.832586	10	0.447015	16	0.662261	0.554638	9.02064e-05	0.741549
Mycth_2065815	Retrotransposon TYA Gag and TYB Pol genes; transcribed/translated as one unit; polyprotein is processed to make a nucleocapsid-like protein (Gag), reverse transcriptase (RT), protease (PR), and integrase (IN); similar to retroviral genes	0	0	0	0	0	0	0	0	0	0	0	0	0	0	0	0	0	0	0	0	0	0	0	0	0	0	0	0	0	0	NA	NA
Mycth_2065824	Putative protein of unknown function with similarity to human ICT1 and prokaryotic factors that may function in translation termination; YOL114C is not an essential gene	561	48.9014	460	41.6126	45.257	240	22.7032	257	24.382	23.5426	276	22.5041	287	24.0994	23.3018	216	18.1927	235	20.2822	19.2374	216	19.7641	214	19.6212	19.6926	148	14.1816	135	11.978	13.0798	0.561844	0.18362
Mycth_2065851		0	0	1	0.0653337	0.0326669	8	0.546558	5	0.342592	0.444575	0	0	0	0	0	1	0.0608296	0	0	0.0304148	3	0.198251	1	0.0662189	0.132235	0	0	0	0	0	0.81537	0.429448
Mycth_2066181	Putative zinc cluster protein that contains a DNA binding domain; null mutant sensitive to calcofluor white, low osmolarity and heat, suggesting a role for YFL052Wp in cell wall integrity	933	20.5427	853	19.491	20.0168	368	8.79307	397	9.51359	9.15333	743	15.3024	729	15.4621	15.3823	717	15.2539	801	17.4621	16.358	560	12.9428	627	14.521	13.7319	369	8.93114	426	9.54724	9.23919	0.302021	0.0843361
Mycth_2066192		0	0	0	0	0	0	0	0	0	0	0	0	0	0	0	0	0	0	0	0	0	0	0	0	0	0	0	0	0	0	NA	NA
Mycth_2066229		0	0	0	0	0	0	0	0	0	0	0	0	0	0	0	0	0	0	0	0	0	0	0	0	0	0	0	0	0	0	NA	NA
Mycth_2066239	Thiol-specific peroxiredoxin, reduces hydroperoxides to protect against oxidative damage; function in vivo requires covalent conjugation to Urm1p	2016	179.412	2031	187.576	183.494	1838	177.51	1784	172.796	175.153	1734	144.345	1883	161.427	152.886	990	85.1296	774	68.2006	76.6651	1426	133.212	1816	169.992	151.602	407	39.8161	451	40.8535	40.3348	1.97803e-07	1.86507e-18
Mycth_2066269		32	3.39956	21	2.31526	2.85741	14	1.61405	4	0.4625	1.03828	14	1.39122	11	1.12572	1.25847	28	2.8742	33	3.47116	3.17268	40	4.46064	38	4.24629	4.35346	17	1.9853	18	1.94643	1.96587	0.0625523	0.148623
Mycth_2066278		0	0	0	0	0	0	0	0	0	0	0	0	0	0	0	0	0	0	0	0	0	0	0	0	0	0	0	2	0.52429	0.262145	NA	0.678408
Mycth_2066299		0	0	0	0	0	0	0	0	0	0	0	0	0	0	0	0	0	0	0	0	0	0	0	0	0	0	0	0	0	0	NA	NA
Mycth_2066367		988	13.489	990	14.0271	13.7581	604	8.94907	590	8.76706	8.85806	1286	16.4232	1227	16.1374	16.2803	512	6.75428	778	10.517	8.63563	638	9.14341	824	11.8332	10.4883	439	6.5886	452	6.28138	6.43499	6.58883e-05	0.0214869
Mycth_2066447		270	9.93379	331	12.6383	11.286	631	25.194	776	31.0736	28.1338	452	15.5555	455	16.1261	15.8408	332	11.8025	293	10.6735	11.238	272	10.5047	285	11.0293	10.767	282	11.4053	243	9.10018	10.2527	0.0893983	0.724861
Mycth_2066457		15	0.80942	18	1.00801	0.908713	33	1.93247	22	1.29206	1.61227	34	1.71615	33	1.71539	1.71577	37	1.92917	38	2.03027	1.97972	8	0.453144	8	0.454072	0.453608	37	2.19477	51	2.80121	2.49799	0.640023	0.00017268
Mycth_2066475	Epoxide hydrolase, member of the alpha/beta hydrolase fold family; may have a role in detoxification of epoxides	12	0.691437	18	1.07635	0.883891	90	5.6277	48	3.01017	4.31893	60	3.23383	69	3.82989	3.53186	139	7.73876	114	6.50375	7.12126	30	1.8145	33	2.00003	1.90727	188	11.9079	185	10.8501	11.379	0.00235496	9.46115e-15
Mycth_2066477		0	0	0	0	0	0	0	0	0	0	0	0	0	0	0	0	0	0	0	0	0	0	0	0	0	0	0	0	0	0	NA	NA
Mycth_2066488	DNA dependent ATPase/DNA helicase belonging to the Dna2p- and Nam7p-like family of helicases that is involved in modulating translation termination; interacts with the translation termination factors, localized to polysomes	399	3.42359	387	3.4461	3.43484	53	0.493516	54	0.50429	0.498903	148	1.18786	90	0.743905	0.965882	38	0.315049	39	0.33133	0.32319	115	1.03579	176	1.58845	1.31212	39	0.367856	64	0.558961	0.463408	0.000833155	0.00292212
Mycth_2066622	Ferric reductase, reduces siderophore-bound iron prior to uptake by transporters; expression induced by low iron levels	6789	197.6	6424	194.041	195.82	4018	126.913	4232	134.062	130.487	7858	213.937	8011	224.612	219.275	7293	205.103	8393	241.872	223.487	6803	207.847	6272	192.017	199.932	7763	248.379	7119	210.907	229.643	0.354631	0.0438852
Mycth_2066662		97	3.31082	64	2.267	2.78891	258	9.55654	580	21.5462	15.5513	134	4.27822	106	3.48527	3.88174	29	0.956417	59	1.9939	1.47516	88	3.1529	153	5.49298	4.32294	54	2.02611	86	2.98782	2.50697	0.00395202	0.229439
Mycth_2066697	Pyruvate kinase, functions as a homotetramer in glycolysis to convert phosphoenolpyruvate to pyruvate, the input for aerobic (TCA cycle) or anaerobic (glucose fermentation) respiration	4645	84.1737	3888	73.1181	78.6459	4861	95.5945	4653	91.7702	93.6823	6969	118.129	6529	113.973	116.051	7432	130.131	6731	120.77	125.45	5708	108.577	6061	115.528	112.052	4320	86.0556	4104	75.699	80.8773	0.121333	0.0882078
Mycth_2066841	Serine/threonine protein kinase involved in activation of meiosis, associates with Ime1p and mediates its stability, activates Ndt80p; IME2 expression is positively regulated by Ime1p	831	37.1716	641	29.7561	33.4638	208	10.0969	201	9.78552	9.94123	371	15.5231	485	20.8986	18.2108	208	8.98998	190	8.41494	8.70246	288	13.5228	322	15.1502	14.3365	248	12.1946	272	12.3843	12.2894	7.11382e-05	0.897112
Mycth_2066922	Retrotransposon TYA Gag and TYB Pol genes; transcribed/translated as one unit; polyprotein is processed to make a nucleocapsid-like protein (Gag), reverse transcriptase (RT), protease (PR), and integrase (IN); similar to retroviral genes	0	0	0	0	0	0	0	0	0	0	0	0	0	0	0	0	0	0	0	0	0	0	0	0	0	0	0	0	0	0	NA	NA
Mycth_2066939		4	0.191525	0	0	0.0957624	0	0	0	0	0	0	0	1	0.0461244	0.0230622	0	0	0	0	0	0	0	0	0	0	0	0	0	0	0	0.852292	NA
Mycth_2067021	N alpha-acetyl-transferase, involved in acetylation of the N-terminal residues of histones H4 and H2A	547	38.5801	470	34.4019	36.491	240	18.3698	170	13.0498	15.7098	315	20.7817	292	19.8392	20.3105	336	22.8982	343	23.9529	23.4255	330	24.4317	352	26.1139	25.2728	272	21.0887	189	13.5685	17.3286	0.188899	0.252096
Mycth_2067028		0	0	0	0	0	0	0	0	0	0	0	0	0	0	0	0	0	0	0	0	0	0	0	0	0	0	0	0	0	0	NA	NA
Mycth_2067066		0	0	0	0	0	0	0	0	0	0	0	0	0	0	0	0	0	0	0	0	0	0	0	0	0	0	0	0	0	0	NA	NA
Mycth_2067101		14	0.272276	9	0.181649	0.226963	1	0.0211056	3	0.0635011	0.0423034	3	0.0545754	5	0.0936738	0.0741246	6	0.112751	4	0.0770246	0.0948876	10	0.204148	4	0.0818265	0.142987	12	0.256548	8	0.158367	0.207457	0.80634	0.604885
Mycth_2067166	Evolutionarily conserved kinetochore protein that is part of multiple protein complexes, including the SCF ubiquitin ligase complex, the CBF3 complex that binds centromeric DNA, and the RAVE complex that regulates assembly of the V-ATPase	0	0	1	0.0974592	0.0487296	1	0.101913	14	1.43094	0.766426	5	0.439217	2	0.18093	0.310073	12	1.08888	18	1.67369	1.38129	2	0.197155	0	0	0.0985776	1	0.103233	13	1.24265	0.672944	0.0689235	0.202174
Mycth_2067168		324	25.2628	244	19.744	22.5034	136	11.5078	128	10.8624	11.1851	273	19.911	267	20.0546	19.9828	125	9.41743	153	11.8118	10.6146	156	12.7681	166	13.6144	13.1912	193	16.5424	235	18.6508	17.5966	0.00319645	0.0404663
Mycth_2067210	Putative protein of unknown function; may be involved in resistance to carboplatin and cisplatin; null mutant displays increase in spontaneous Rad52p foci; contains a lipid-binding domain and binds cardiolipin in a large-scale study	737	36.2063	622	31.7114	33.9589	657	35.0267	634	33.8988	34.4628	843	38.7381	959	45.3839	42.061	812	38.5442	677	32.9301	35.7371	433	22.329	535	27.6454	24.9872	625	33.7522	668	33.403	33.5776	0.582597	0.0041789
Mycth_2067244	Zinc cluster protein proposed to function as a transcriptional regulator involved in the stress response; null mutants have a respiratory deficiency, calcofluor white sensitivity and slightly increased cycloheximide resistance	190	4.05727	122	2.70364	3.38045	307	7.11435	312	7.25125	7.1828	683	13.6425	636	13.0829	13.3627	449	9.26429	466	9.85266	9.55848	275	6.1642	243	5.45807	5.81113	144	3.38024	128	2.78216	3.0812	0.0570091	0.013723
Mycth_2067245		126	2.62466	173	3.73988	3.18227	51	1.1529	54	1.22426	1.18858	77	1.50033	97	1.94644	1.72339	165	3.32103	198	4.08372	3.70237	138	3.01749	183	4.00965	3.51357	63	1.44261	71	1.50541	1.47401	0.000135293	0.00308488
Mycth_2067358		50	2.02838	36	1.51562	1.772	26	1.14464	15	0.66229	0.903466	25	0.948666	24	0.9379	0.943283	16	0.627169	19	0.763168	0.695169	18	0.766506	41	1.74951	1.25801	11	0.490543	9	0.371633	0.431088	0.713515	0.124912
Mycth_2067387		0	0	1	0.352802	0.176401	0	0	1	0.37	0.185	0	0	0	0	0	0	0	1	0.336597	0.168299	0	0	2	0.715164	0.357582	0	0	0	0	0	0.816047	0.726792
Mycth_2067418	Inositol monophosphatase, involved in biosynthesis of inositol; enzymatic activity requires magnesium ions and is inhibited by lithium and sodium ions; inm1 inm2 double mutant lacks inositol auxotrophy	108	5.4799	114	6.0029	5.7414	61	3.35889	75	4.14179	3.75034	76	3.60708	88	4.30127	3.95418	133	6.52057	108	5.42575	5.97316	74	3.94134	70	3.73593	3.83864	340	18.9641	392	20.2454	19.6048	0.0571454	1.08794e-20
Mycth_2067426		262	4.40934	302	5.27457	4.84195	21	0.383538	10	0.183168	0.283353	51	0.802853	52	0.843027	0.82294	188	3.05714	205	3.41596	3.23655	55	0.971624	33	0.584169	0.777896	870	16.0952	943	16.1539	16.1245	9.51938e-11	4.25384e-57
Mycth_2067458		6	0.279416	2	0.0966582	0.188037	3	0.151614	7	0.354794	0.253204	3	0.130682	1	0.0448607	0.0877714	2	0.0899945	0	0	0.0449972	0	0	0	0	0	9	0.460731	7	0.331811	0.396271	0.814642	0.0123861
Mycth_2067470	Ornithine transporter of the mitochondrial inner membrane, exports ornithine from mitochondria as part of arginine biosynthesis; human ortholog is associated with hyperammonaemia-hyperornithinaemia-homocitrullinuria (HHH) syndrome	69	3.31314	67	3.33867	3.3259	172	8.96263	150	7.83897	8.4008	332	14.9115	366	16.9292	15.9204	584	27.0949	529	25.1497	26.1223	193	9.72772	250	12.6265	11.1771	339	17.8935	187	9.13953	13.5165	2.74266e-05	0.266577
Mycth_2067496		557	26.8209	449	22.4374	24.6292	173	9.04027	219	11.4773	10.2588	284	12.7918	252	11.6892	12.2405	297	13.8185	337	16.067	14.9428	320	16.1745	294	14.8908	15.5327	554	29.3247	390	19.1151	24.2199	0.112033	0.00488155
Mycth_2067533		22	1.58454	18	1.34543	1.46499	8	0.6253	7	0.548728	0.587014	5	0.336857	8	0.555057	0.445957	4	0.278373	4	0.285252	0.281812	14	1.05846	11	0.833348	0.945902	240	19.0019	189	13.8559	16.4289	0.765295	3.18561e-22
Mycth_2067613	Cytosolic serine hydroxymethyltransferase, converts serine to glycine plus 5,10 methylenetetrahydrofolate; major isoform involved in generating precursors for purine, pyrimidine, amino acid, and lipid biosynthesis	3678	129.437	2969	108.434	118.935	5257	200.771	5522	211.505	206.138	8064	265.455	6998	237.239	251.347	13333	453.377	13956	486.289	469.833	12568	464.276	11310	418.66	441.468	6543	253.121	7694	275.607	264.364	1.41977e-14	0.00249103
Mycth_2067632		89	7.60204	101	8.95302	8.27753	37	3.42972	32	2.97487	3.2023	43	3.4356	46	3.78498	3.61029	59	4.86943	35	2.96003	3.91473	37	3.31746	51	4.58208	3.94977	38	3.56803	50	4.34713	3.95758	0.714052	0.755695
Mycth_2067689	Pyruvate kinase, functions as a homotetramer in glycolysis to convert phosphoenolpyruvate to pyruvate, the input for aerobic (TCA cycle) or anaerobic (glucose fermentation) respiration	1869	228.553	1367	173.482	201.018	1664	220.825	1489	198.176	209.501	2483	284.02	2242	264.107	274.064	2032	240.098	2742	331.996	286.047	2106	270.334	2225	286.194	278.264	1280	172.065	1267	157.706	164.886	0.390834	0.000660003
Mycth_2067725	Uroporphyrinogen III synthase, catalyzes the conversion of hydroxymethylbilane to uroporphyrinogen III, the fourth step in heme biosynthesis; deficiency in the human homolog can result in the disease congenital erythropoietic porphyria	533	30.921	470	28.2964	29.6087	1133	71.33	1386	87.5119	79.4209	982	53.2882	1185	66.2232	59.7557	562	31.5027	527	30.2708	30.8867	711	43.2971	714	43.5689	43.433	540	34.4369	593	35.0165	34.7267	1.61175e-06	0.537412
Mycth_2067839	Putative GPI-anchored protein; transcription is induced under low-zinc conditions, as mediated by the Zap1p transcription factor, and at alkaline pH	33	2.05468	33	2.13232	2.0935	20	1.35138	21	1.42308	1.38723	13	0.757126	8	0.479829	0.618478	14	0.842256	14	0.86307	0.852663	5	0.326787	7	0.458438	0.392613	5	0.34222	8	0.507006	0.424613	0.619056	0.84222
Mycth_2067869	Conserved cysteine protease required for autophagy; cleaves Atg8p to a form required for autophagosome and Cvt vesicle generation	1392	51.7746	1268	48.9446	50.3596	948	38.265	1102	44.6105	41.4378	1280	44.5329	1355	48.5492	46.5411	1174	42.1921	1152	42.4245	42.3083	1100	42.9471	1072	41.9396	42.4433	2488	101.726	2640	99.9479	100.837	0.902542	3.254e-18
Mycth_2067902		11	0.881963	25	2.0802	1.48108	32	2.78435	32	2.79245	2.7884	15	1.12497	20	1.54473	1.33485	17	1.31702	13	1.03202	1.17452	19	1.5991	12	1.01202	1.30556	27	2.37972	33	2.69317	2.53645	0.953974	0.131259
Mycth_2067913		36	2.84615	26	2.13322	2.48969	3	0.257391	10	0.860464	0.558927	13	0.961374	11	0.837748	0.899561	61	4.65983	58	4.54015	4.59999	9	0.746897	13	1.08106	0.91398	39	3.38941	36	2.89701	3.14321	4.18522e-05	0.0049953
Mycth_2067982		663	43.0136	937	63.087	53.0503	288	20.2769	1085	76.6125	48.4447	5	0.303428	25	1.56242	0.932925	8009	502.06	7086	455.177	478.619	569	38.7497	273	18.6297	28.6897	2140	152.62	1564	103.281	127.95	1.60169e-22	1.59365e-10
Mycth_2068129	Putative protein of unknown function; expression is increased greatly during sporulation; YEL023C is not an essential gene	59	1.45766	47	1.20507	1.33136	1	0.0268115	10	0.268895	0.147853	30	0.693298	24	0.571192	0.632245	0	0	2	0.0489241	0.024462	25	0.648348	70	1.81909	1.23372	2	0.0543175	4	0.100591	0.077454	0.00112278	0.00013328
Mycth_2068188		99	3.21756	98	3.30541	3.26149	93	3.28013	63	2.22849	2.75431	118	3.5873	151	4.72753	4.15742	138	4.33367	177	5.69577	5.01472	93	3.17277	112	3.82879	3.50078	115	4.1086	128	4.23442	4.17151	0.267893	0.231945
Mycth_2068307		26	0.956587	13	0.496367	0.726477	9	0.359344	8	0.320346	0.339845	16	0.550637	8	0.283535	0.417086	12	0.426597	7	0.254998	0.340798	10	0.386202	19	0.735288	0.560745	2	0.0808884	6	0.224696	0.152792	0.890087	0.194028
Mycth_2068390		4	1.33316	1	0.345885	0.839524	0	0	0	0	0	1	0.311758	2	0.642124	0.476941	3	0.966117	1	0.329998	0.648057	2	0.699708	1	0.350571	0.525139	2	0.732753	0	0	0.366377	0.852292	0.914915
Mycth_2068429		0	0	2	0.578364	0.289182	0	0	0	0	0	0	0	0	0	0	1	0.269246	0	0	0.134623	0	0	0	0	0	0	0	0	0	0	0.81537	NA
Mycth_2068493	Multifunctional enzyme of the folic acid biosynthesis pathway, has dihydropteroate synthetase, dihydro-6-hydroxymethylpterin pyrophosphokinase, and dihydroneopterin aldolase activities	519	18.2647	563	20.5619	19.4133	688	26.2755	607	23.2495	24.7625	860	28.3099	976	33.0874	30.6986	637	21.6606	561	19.5477	20.6042	580	21.4258	626	23.1725	22.2992	315	12.186	319	11.4269	11.8065	0.0120782	0.000494544
Mycth_2068637		203	15.8282	152	12.2995	14.0639	77	6.51545	77	6.5344	6.52492	168	12.2529	145	10.8911	11.572	89	6.70521	64	4.94088	5.82304	118	9.65789	128	10.4978	10.0779	128	10.9711	147	11.6667	11.3189	0.0152754	0.313801
Mycth_2068645		0	0	0	0	0	0	0	0	0	0	0	0	0	0	0	0	0	0	0	0	0	0	0	0	0	0	0	0	0	0	NA	NA
Mycth_2068755	Chitin deacetylase, together with Cda2p involved in the biosynthesis ascospore wall component, chitosan; required for proper rigidity of the ascospore wall	94	2.13895	97	2.29062	2.21478	130	3.21021	124	3.07095	3.14058	120	2.55416	170	3.72638	3.14027	108	2.37455	103	2.32058	2.34757	74	1.76754	93	2.22591	1.99672	21	0.525287	27	0.625358	0.575323	0.437371	0.00122722
Mycth_2068800		259	13.0636	225	11.7775	12.4206	234	12.8084	172	9.44213	11.1253	289	13.635	322	15.6454	14.6402	330	16.0828	286	14.2829	15.1829	201	10.642	246	13.0512	11.8466	108	5.98814	128	6.57152	6.27983	0.532686	0.0178804
Mycth_2068812	Member of a transmembrane complex required for efficient folding of proteins in the ER; null mutant displays induction of the unfolded protein response; human ortholog TMEM85 may function in apoptosis	1052	97.1832	867	83.1194	90.1513	979	98.1465	1083	108.888	103.518	1020	88.1393	1116	99.3129	93.7261	859	76.6751	834	76.2832	76.4791	810	78.546	947	92.0191	85.2825	665	67.5308	747	70.2407	68.8857	0.323162	0.591738
Mycth_2068912		7	0.353071	3	0.157034	0.255052	0	0	3	0.164688	0.0823441	1	0.0471799	0	0	0.02359	0	0	0	0	0	1	0.0529453	1	0.0530537	0.0529995	4	0.221783	0	0	0.110891	0.851039	0.716696
Mycth_2068961		14	0.404023	7	0.209645	0.306834	10	0.313181	8	0.251273	0.282227	12	0.323932	21	0.583799	0.453865	7	0.195192	7	0.200015	0.197604	9	0.272637	9	0.273195	0.272916	4	0.126894	1	0.0293745	0.0781345	0.342914	0.303915
Mycth_2068997		291	22.6898	200	16.1836	19.4367	113	9.56163	97	8.23164	8.89664	211	15.3891	218	16.3742	15.8816	142	10.6982	96	7.41132	9.05476	173	14.1595	178	14.5985	14.379	195	16.7138	226	17.9365	17.3252	0.0305113	0.121616
Mycth_2069012		0	0	0	0	0	0	0	0	0	0	0	0	0	0	0	0	0	0	0	0	0	0	0	0	0	0	0	0	0	0	NA	NA
Mycth_2069029		222	17.3097	133	10.7621	14.0359	78	6.60007	60	5.09174	5.8459	134	9.77317	153	11.492	10.6326	88	6.62987	75	5.79009	6.20998	94	7.69358	127	10.4158	9.05469	135	11.5711	143	11.3492	11.4602	0.0676203	0.138484
Mycth_2069031		0	0	3	0.259413	0.129707	0	0	2	0.181372	0.0906862	0	0	0	0	0	0	0	0	0	0	3	0.26239	3	0.262928	0.262659	0	0	9	0.763305	0.381652	NA	0.75688
Mycth_2069072		218	16.9978	150	12.1377	14.5678	70	5.92314	77	6.5344	6.22877	122	8.89797	174	13.0693	10.9836	78	5.87647	73	5.63569	5.75608	112	9.16681	135	11.0719	10.1194	128	10.9711	143	11.3492	11.1602	0.0276349	0.358298
Mycth_2069148		0	0	0	0	0	0	0	0	0	0	0	0	0	0	0	0	0	0	0	0	0	0	0	0	0	0	0	0	0	0	NA	NA
Mycth_2069159	High affinity methionine permease, integral membrane protein with 13 putative membrane-spanning regions; also involved in cysteine uptake	6	0.164761	5	0.142489	0.153625	1	0.0298002	4	0.119548	0.0746739	0	0	1	0.0264526	0.0132263	3	0.0795993	0	0	0.0397997	2	0.0576496	3	0.0866515	0.0721506	4	0.120745	4	0.111803	0.116274	0.691735	0.663748
Mycth_2069178		236	58.1375	315	80.5309	69.3342	38	10.1589	42	11.2609	10.7099	41	9.44761	75	17.798	13.6228	83	19.7564	101	24.635	22.1957	45	11.6364	25	6.47793	9.05719	163	44.1404	179	44.8838	44.5121	0.0719723	2.50006e-09
Mycth_2069203	Protein possibly involved in assembly of actin patches; interacts with an actin assembly factor Las17p and with the SH3 domains of Type I myosins Myo3p and Myo5p; localized predominantly to cortical actin patches	964	60.6885	1170	76.4405	68.5645	659	45.0227	756	51.7999	48.4113	866	50.9966	795	48.2128	49.6047	1181	71.8398	1188	74.0514	72.9456	866	57.2283	743	49.2006	53.2145	675	46.713	656	42.0364	44.3747	3.14806e-05	0.743424
Mycth_2069205	Putative protein of unknown function; has sequence or structural similarity to lipases	1930	29.4222	2008	31.768	30.5951	1089	18.0162	1131	18.7655	18.3908	2119	30.2165	2245	32.9686	31.5925	1202	17.7055	1296	19.5619	18.6337	1202	19.2347	1370	21.968	20.6014	924	15.4844	999	15.5016	15.493	5.1319e-06	0.24745
Mycth_2069219	Retrotransposon TYA Gag and TYB Pol genes; transcribed/translated as one unit; polyprotein is processed to make a nucleocapsid-like protein (Gag), reverse transcriptase (RT), protease (PR), and integrase (IN); similar to retroviral genes	0	0	0	0	0	0	0	0	0	0	0	0	0	0	0	0	0	0	0	0	0	0	0	0	0	0	0	0	0	0	NA	NA
Mycth_2069347	Dolichyl-phosphoglucose-dependent alpha-1,2 glucosyltransferase of the ER, functions in the pathway that synthesizes the dolichol-linked oligosaccharide precursor for N-linked protein glycosylation, has a role in regulation of ITR1 and INO1	591	18.1988	488	15.5949	16.8968	230	7.68597	224	7.50724	7.59661	272	7.83461	296	8.78035	8.30748	460	13.6867	421	12.8358	13.2612	386	12.4769	357	11.5631	12.02	228	7.71781	188	5.89257	6.80519	0.000206098	0.0190822
Mycth_2069363		0	0	0	0	0	0	0	0	0	0	0	0	0	0	0	0	0	0	0	0	0	0	0	0	0	0	0	0	0	0	NA	NA
Mycth_2069453	Retrotransposon TYA Gag and TYB Pol genes; transcribed/translated as one unit; polyprotein is processed to make a nucleocapsid-like protein (Gag), reverse transcriptase (RT), protease (PR), and integrase (IN); similar to retroviral genes	0	0	0	0	0	0	0	0	0	0	0	0	0	0	0	0	0	0	0	0	0	0	0	0	0	0	0	0	0	0	NA	NA
Mycth_2069574	Histidinolphosphatase, catalyzes the eighth step in histidine biosynthesis; mutations cause histidine auxotrophy and sensitivity to Cu, Co, and Ni salts; transcription is regulated by general amino acid control	549	29.071	481	26.4327	27.7519	522	29.9968	451	25.9922	27.9945	437	21.6453	452	23.0565	22.3509	741	37.9133	618	32.4014	35.1574	697	38.7422	641	35.7025	37.2224	422	24.5644	462	24.9013	24.7328	6.53962e-05	0.0670191
Mycth_2069662		32	5.72558	30	5.57056	5.64807	23	4.46596	12	2.33684	3.4014	6	1.00419	9	1.55124	1.27771	53	9.16286	68	12.0466	10.6048	389	73.0605	220	41.4042	57.2324	21	4.13042	38	6.92063	5.52552	1.49837e-06	1.1827e-12
Mycth_2069697	Small plasma membrane protein related to a family of plant polypeptides that are overexpressed under high salt concentration or low temperature, not essential for viability, deletion causes hyperpolarization of the plasma membrane potential	6	1.78924	3	0.928427	1.35884	10	3.2362	2	0.649122	1.94266	5	1.39471	3	0.861799	1.12825	3	0.864421	0	0	0.43221	4	1.25211	9	2.82302	2.03756	4	1.31124	0	0	0.655622	0.627122	0.489279
Mycth_2069736	NADPH-dependent quinone reductase, GFP-tagged protein localizes to the cytoplasm and nucleus; has similarity to E. coli quinone oxidoreductase and to human zeta-crystallin	0	0	4	0.603081	0.30154	0	0	0	0	0	0	0	0	0	0	4	0.561504	2	0.28769	0.424597	0	0	1	0.152813	0.0764064	0	0	0	0	0	0.200305	0.850608
Mycth_2069804		0	0	0	0	0	0	0	0	0	0	0	0	0	0	0	0	0	0	0	0	0	0	0	0	0	0	0	0	0	0	NA	NA
Mycth_2069815		8018	1002.12	8579	1112.75	1057.44	3876	525.721	1932	262.809	394.265	10268	1200.42	7980	960.779	1080.6	55442	6695.43	51721	6400.43	6547.93	29286	3842.18	12214	1605.7	2723.94	6303	865.977	6867	873.603	869.79	3.75705e-77	0.0347808
Mycth_2069839	Protein of unknown function; expression is induced over 100-fold by DNA damage; induction decreased in rad6 and rad18 mutants	384	25.4967	396	27.287	26.3919	347	25.0034	621	44.8769	34.9402	189	11.7384	144	9.21047	10.4744	239	15.3333	241	15.8437	15.5885	249	17.3547	337	23.5362	20.4454	300	21.8967	321	21.6946	21.7956	0.0160094	0.328525
Mycth_2069908		12	1.41649	9	1.10251	1.2595	19	2.43389	18	2.3125	2.37319	20	2.20828	24	2.72903	2.46866	34	3.87789	28	3.27248	3.57518	37	4.58454	17	2.11073	3.34764	15	1.94638	16	1.9224	1.93439	0.381045	0.486155
Mycth_2069956		267	13.1168	351	17.895	15.5059	78	4.15842	120	6.41618	5.2873	108	4.96289	155	7.33525	6.14907	165	7.83225	160	7.7826	7.80743	187	9.64323	171	8.8362	9.23971	157	8.47855	145	7.25066	7.86461	0.172211	0.880447
Mycth_2070001		383	17.8361	493	23.8262	20.8312	119	6.01401	256	12.9753	9.49467	146	6.35986	263	11.7984	9.07912	289	13.0042	338	15.5849	14.2946	813	39.7424	448	21.9448	30.8436	139	7.11574	163	7.72646	7.4211	0.0090271	8.15397e-08
Mycth_2070048		0	0	1	0.248452	0.124226	0	0	0	0	0	0	0	0	0	0	0	0	2	0.474081	0.23704	1	0.251304	0	0	0.125652	0	0	1	0.243684	0.121842	0.674048	0.977653
Mycth_2070109		46	7.23981	44	7.18671	7.21326	29	4.95318	43	7.36573	6.15946	72	10.5998	60	9.09676	9.84826	83	12.6221	69	10.7524	11.6873	67	11.069	75	12.416	11.7425	28	4.84431	18	2.8836	3.86396	0.459804	0.00871849
Mycth_2070186		0	0	0	0	0	0	0	0	0	0	0	0	0	0	0	0	0	0	0	0	0	0	0	0	0	0	0	0	0	0	NA	NA
Mycth_2070221	RING finger protein involved in proteolytic control of sumoylated substrates; interacts with SUMO (Smt3p); member of the SWI/SNF family of DNA-dependent ATPases; plays a role in antagonizing silencing during mating-type switching	4	0.108094	9	0.252402	0.180248	16	0.469223	13	0.382353	0.425788	7	0.176944	5	0.13016	0.153552	8	0.20889	9	0.240809	0.22485	6	0.170199	4	0.113699	0.141949	40	1.18825	46	1.2653	1.22677	0.656272	2.29584e-05
Mycth_2070352		97	3.50061	139	5.20589	4.35325	57	2.23236	203	7.97345	5.10291	4	0.135029	11	0.382412	0.25872	96	3.34757	110	3.93054	3.63905	100	3.78823	85	3.22659	3.50741	150	5.9507	188	6.90594	6.42832	8.63443e-12	0.00191056
Mycth_2070469		180	14.0349	117	9.4674	11.7511	62	5.24621	70	5.94036	5.59328	167	12.18	153	11.492	11.836	91	6.85589	64	4.94088	5.89838	93	7.61173	114	9.34962	8.48067	141	12.0854	139	11.0317	11.5586	0.0128483	0.0659012
Mycth_2070514		43	2.71712	55	3.60671	3.16192	6	0.411442	5	0.343866	0.377654	4	0.236426	5	0.304353	0.270389	9	0.549502	15	0.938469	0.743985	8	0.530633	11	0.731116	0.630874	10	0.694618	10	0.643181	0.668899	0.225353	0.826876
Mycth_2070572	Zinc cluster protein proposed to function as a transcriptional regulator involved in the stress response; null mutants have a respiratory deficiency, calcofluor white sensitivity and slightly increased cycloheximide resistance	25	0.972416	35	1.41282	1.19262	43	1.81509	45	1.90503	1.86006	27	0.982358	33	1.23649	1.10943	53	1.99193	37	1.42495	1.70844	50	2.04148	46	1.88201	1.96175	40	1.71032	87	3.44448	2.5774	0.230541	0.331089
Mycth_2070581	Heme-dependent repressor of hypoxic genes; contains an HMG domain that is responsible for DNA bending activity	41	1.12044	30	0.850809	0.985622	36	1.06763	50	1.48714	1.27739	41	1.04805	33	0.868726	0.958387	33	0.871369	27	0.730557	0.800963	28	0.803202	37	1.06355	0.933375	40	1.20162	32	0.890113	1.04587	0.845867	0.607881
Mycth_2070655	RNA polymerase III subunit C17; physically interacts with C31, C11, and TFIIIB70; may be involved in the recruitment of pol III by the preinitiation complex	411	41.833	366	38.6604	40.2467	135	14.9117	134	14.8443	14.878	193	18.375	257	25.1986	21.7868	470	46.2232	578	58.2495	52.2364	276	29.4883	199	21.305	25.3967	803	89.8457	877	90.8592	90.3524	8.13218e-10	1.59476e-15
Mycth_2070700		140	5.58614	128	5.30032	5.44323	26	1.12583	22	0.955398	1.04062	68	2.53797	68	2.61372	2.57584	91	3.50841	90	3.55561	3.53201	97	4.06274	84	3.52546	3.7941	144	6.31613	145	5.88904	6.10258	0.17882	0.0122431
Mycth_2070790	Sterol regulatory element binding protein, regulates transcription of sterol biosynthetic genes; contains Zn[2]-Cys[6] binuclear cluster; homologous to Upc2p; relocates from intracellular membranes to perinuclear foci on sterol depletion	160	5.76197	104	3.8868	4.82439	40	1.56325	56	2.19491	1.87908	73	2.45905	71	2.46306	2.46106	103	3.58405	125	4.45706	4.02056	48	1.8145	73	2.7652	2.28985	46	1.82102	45	1.64951	1.73527	0.0319988	0.715819
Mycth_2070850		69	12.8885	78	15.1201	14.0043	43	8.7164	31	6.30219	7.5093	57	9.95912	67	12.0557	11.0074	33	5.95595	37	6.84292	6.39943	26	5.09787	42	8.25189	6.67488	10	2.05332	14	2.66178	2.35755	0.219425	0.0917207
Mycth_2070868		528	17.2593	618	20.9646	19.112	473	16.7791	470	16.7211	16.7501	776	23.7272	854	26.8914	25.3093	820	25.8994	768	24.8564	25.3779	870	29.852	847	29.1223	29.4871	935	33.5975	842	28.0152	30.8064	0.55286	0.270349
Mycth_2070870		227	6.71045	427	13.0997	9.90507	11	0.352886	17	0.546956	0.449921	64	1.7697	62	1.76556	1.76763	52	1.4853	49	1.4342	1.45975	59	1.8308	53	1.64799	1.73939	24	0.779905	22	0.661973	0.720939	0.775432	0.0545083
Mycth_2070906		42	2.62466	28	1.81589	2.22028	58	3.93341	102	6.93749	5.43545	29	1.69518	34	2.04677	1.87098	19	1.14726	7	0.433122	0.790193	8	0.524781	18	1.18318	0.853978	17	1.16783	21	1.33578	1.2518	0.185266	0.434201
Mycth_2070971	Protein of unknown function, contains sequence that closely resembles a J domain (typified by the E. coli DnaJ protein)	894	83.0385	871	83.9592	83.4989	716	72.1725	714	72.1803	72.1764	656	56.9954	664	59.4123	58.2039	680	61.029	720	66.2159	63.6225	823	80.2427	697	68.0969	74.1698	603	61.5693	485	45.8539	53.7116	0.205423	0.284005
Mycth_2070984	Protein of unknown function, involved in chitin biosynthesis by regulating Chs3p export from the ER	6920	408.42	7713	472.424	440.422	2624	168.067	2213	142.154	155.11	4513	249.15	4135	235.094	242.122	2424	138.235	2935	171.513	154.874	3489	216.155	3884	241.119	228.637	1676	108.738	1770	106.333	107.535	0.000329366	9.38416e-09
Mycth_2071028		242	10.9693	229	10.7722	10.8707	144	7.08339	138	6.80799	6.94569	206	8.7342	255	11.1344	9.93432	117	5.12429	138	6.19339	5.65884	98	4.66285	144	6.86557	5.76421	190	9.46717	257	11.8573	10.6623	0.0180639	0.00129596
Mycth_2071057		142	2.11727	173	2.67696	2.39712	200	3.2362	189	3.0671	3.15165	238	3.3194	184	2.64285	2.98112	137	1.97376	195	2.87879	2.42628	259	4.0537	256	4.01496	4.03433	52	0.852308	81	1.22932	1.04082	0.58551	1.26432e-07
Mycth_2071098		558	17.2138	486	15.5592	16.3865	241	8.06818	208	6.98366	7.52592	381	10.9941	456	13.551	12.2726	295	8.79324	263	8.03313	8.41319	276	8.93747	272	8.82598	8.88172	189	6.40927	197	6.18586	6.29756	0.0691	0.262827
Mycth_2071169	Histone H4, core histone protein required for chromatin assembly and chromosome function; one of two identical histone proteins (see also HHF1); contributes to telomeric silencing; N-terminal domain involved in maintaining genomic integrity	24941	4558.52	22627	4291.86	4425.19	13637	2704.87	11126	2213.23	2459.05	17996	3076.67	26576	4679.14	3877.9	15017	2652.03	12347	2234.39	2443.21	8835	1695.04	14065	2703.97	2199.51	4992	1002.97	5749	1069.54	1036.25	0.0028024	0.000190015
Mycth_2071198		167	7.61029	115	5.43864	6.52446	124	6.13229	136	6.7453	6.4388	196	8.35477	216	9.48209	8.91843	253	11.1401	271	12.2276	11.6839	158	7.55797	151	7.23792	7.39794	198	9.91869	145	6.72581	8.32225	0.0522571	0.344792
Mycth_2071219		157	14.663	147	14.2478	14.4554	23	2.33113	19	1.93132	2.13122	36	3.14498	46	4.13853	3.64176	24	2.1658	22	2.03438	2.10009	46	4.50966	65	6.38539	5.44752	27	2.77198	22	2.0914	2.43169	0.320851	0.0945859
Mycth_2071270		337	17.0993	322	16.9556	17.0274	114	6.27726	109	6.0194	6.14833	214	10.1568	249	12.1707	11.1637	128	6.27544	126	6.33004	6.30274	117	6.23158	175	9.33983	7.7857	22	1.22709	36	1.85927	1.54318	0.0135138	2.15625e-06
Mycth_2071285		16749	4994.68	19805	6129.17	5561.92	17603	5696.68	16475	5347.14	5521.91	15336	4277.84	17953	5157.29	4717.57	24841	7157.69	8319	2456.28	4806.98	20459	6404.22	17549	5504.57	5954.39	25519	8365.4	27295	8285.03	8325.22	0.878388	0.000320119
Mycth_2071301	Protein arginine N-methyltransferase that exhibits septin and Hsl1p-dependent bud neck localization and periodic Hsl1p-dependent phosphorylation; required along with Hsl1p for bud neck recruitment, phosphorylation, and degradation of Swe1p	2277	48.9305	2054	45.8063	47.3684	1354	31.5756	1232	28.8141	30.1949	2260	45.4275	2183	45.1894	45.3085	1830	37.9974	1627	34.6172	36.3073	1313	29.6173	1613	36.4589	33.0381	1047	24.7325	1064	23.2729	24.0027	0.203493	0.169961
Mycth_2071385		886	41.9501	1016	49.923	45.9365	578	29.6991	889	45.8119	37.7555	354	15.6782	385	17.56	16.6191	1055	48.2655	953	44.6765	46.471	1007	50.0486	850	42.3321	46.1904	1140	59.3347	1350	65.0616	62.1982	1.34775e-20	0.00547791
Mycth_2071402		175	13.645	147	11.8949	12.77	63	5.33082	68	5.77064	5.55073	173	12.6176	166	12.4684	12.543	77	5.80114	79	6.0989	5.95002	113	9.24866	126	10.3338	9.79123	145	12.4282	154	12.2222	12.3252	0.00358098	0.116359
Mycth_2071423	General transcriptional co-repressor, acts together with Tup1p; also acts as part of a transcriptional co-activator complex that recruits the SWI/SNF and SAGA complexes to promoters; can form the prion [OCT+]	5544	108.442	5141	104.359	106.4	2727	57.8863	3084	65.6547	61.7705	6510	119.11	5604	105.594	112.352	4216	79.6819	3841	74.3884	77.0352	3241	66.5451	3575	73.5532	70.0492	3392	72.9347	3444	68.5692	70.7519	0.00343919	0.254386
Mycth_2071504		25082	5840.27	21561	5210.12	5525.19	16856	4259.33	14942	3786.67	4023	12840	2796.59	19311	4331.53	3564.06	31993	7197.98	11591	2672.26	4935.12	24284	5935.46	16598	4065.17	5000.31	11881	3041.08	13470	3192.5	3116.79	0.516715	0.0494586
Mycth_2071510		2342	176.928	2663	208.781	192.854	744	60.9959	605	49.7444	55.3701	1638	115.749	1663	121.023	118.386	1530	111.683	1359	101.652	106.668	801	63.5195	1227	97.5007	80.5101	3195	265.33	3842	295.434	280.382	0.852292	3.04192e-18
Mycth_2071514		38245	5000.63	38282	5194.61	5097.62	33025	4686.08	28635	4074.98	4380.53	23235	2841.76	35880	4519.27	3680.51	61081	7716.88	18231	2360.2	5038.54	48148	6608.33	32252	4435.67	5522	22628	3252.38	25637	3412	3332.19	0.582597	0.0341895
Mycth_2071531		452	38.6081	329	29.1638	33.886	73	6.76675	86	7.99497	7.38086	213	17.0182	183	15.0577	16.0379	131	10.8118	98	8.28808	9.54993	152	13.6285	211	18.9572	16.2929	129	12.1125	104	9.04203	10.5773	0.0512423	0.234113
Mycth_2071561		22325	2653.68	22876	2821.92	2737.8	25906	3341.75	22333	2889.23	3115.49	16884	1877.27	25331	2900.52	2388.89	34319	3941.64	11561	1360.63	2651.14	36214	4518.53	23742	2968.43	3743.48	17361	2268.49	18873	2283.45	2275.97	0.762922	0.0415188
Mycth_2071579		327	13.0476	332	13.7477	13.3977	379	16.4112	323	14.027	15.2191	388	14.4814	421	16.182	15.3317	226	8.7132	203	8.01987	8.36653	211	8.83751	234	9.82091	9.32921	162	7.10564	150	6.09211	6.59887	0.000933415	0.30138
Mycth_2071628		1	0.0484268	0	0	0.0242134	0	0	0	0	0	0	0	0	0	0	6	0.280752	9	0.431535	0.356144	1	0.0508335	1	0.0509376	0.0508855	12	0.638811	12	0.591507	0.615159	0.017157	0.0189794
Mycth_2071661		59	1.33007	42	0.982606	1.15634	35	0.856262	24	0.588859	0.722561	15	0.316306	10	0.217164	0.266735	225	4.90106	224	4.99986	4.95046	58	1.3725	49	1.1619	1.2672	200	4.95629	159	3.64848	4.30238	2.145e-25	7.93907e-08
Mycth_2071684		1	0.0143684	7	0.104379	0.0593739	1	0.0155928	2	0.0312764	0.0234346	2	0.0268802	1	0.0138412	0.0203607	5	0.0694167	1	0.0142264	0.0418216	1	0.0150825	2	0.0302267	0.0226546	37	0.584407	42	0.614257	0.599332	0.66566	8.309e-06
Mycth_2071736		880	24.7241	622	18.1358	21.4299	757	23.0808	809	24.738	23.9094	1101	28.9347	1233	33.3708	31.1528	869	23.5908	781	21.7258	22.6583	742	21.8829	824	24.351	23.117	521	16.0909	522	14.928	15.5094	0.0478791	0.0532994
Mycth_2071899		204	7.00516	266	9.47933	8.24225	114	4.24825	80	2.9899	3.61907	156	5.0108	208	6.88046	5.94563	57	1.89125	83	2.82198	2.35661	109	3.92897	129	4.6594	4.29418	25	0.943698	16	0.559243	0.75147	0.000511596	7.27005e-07
Mycth_2071905	RNA lariat debranching enzyme, involved in intron turnover; required for efficient Ty1 transposition	943	27.9737	882	27.1528	27.5633	610	19.6375	642	20.7277	20.1826	721	20.0064	733	20.9464	20.4764	913	26.1695	1004	29.489	27.8292	827	25.7518	715	22.3099	24.0308	2107	68.7081	2469	74.5508	71.6294	0.00089573	2.30187e-19
Mycth_2071908		156	3.57849	232	5.52295	4.55072	461	11.4761	511	12.7577	12.1169	195	4.18412	156	3.44719	3.81566	495	10.9715	529	12.0148	11.4932	387	9.31858	323	7.79345	8.55602	147	3.70678	209	4.87993	4.29336	1.27838e-14	0.0077391
Mycth_2071953	Dubious open reading frame unlikely to encode a protein; encoded within the the 25S rRNA gene on the opposite strand	27701	3766.85	29732	4195.81	3981.33	28756	4243.54	25087	3712.87	3978.21	19561	2488.1	29978	3926.92	3207.51	44692	5872.17	11883	1599.92	3736.04	44443	6343.81	28570	4086.45	5215.13	20506	3065.27	21912	3032.9	3049.08	0.747216	0.0263154
Mycth_2071955		11	0.383148	10	0.361478	0.372313	6	0.226799	2	0.0758196	0.151309	9	0.293231	0	0	0.146616	5	0.168279	7	0.241412	0.204845	10	0.365626	3	0.109912	0.237769	10	0.382894	5	0.17727	0.280082	0.790006	0.806695
Mycth_2071996		1370	114.714	2751	239.054	176.884	42	3.81648	40	3.64532	3.7309	70	5.48264	83	6.69486	6.08875	61	4.93529	144	11.9384	8.43686	153	13.4478	107	9.42396	11.4359	41	3.77386	58	4.94331	4.35858	0.240921	0.00613094
Mycth_2072063	Protein with similarity to mammalian monocarboxylate permeases, which are involved in transport of monocarboxylic acids across the plasma membrane; mutant is not deficient in monocarboxylate transport	304	11.3818	203	7.88754	9.63467	114	4.6319	121	4.93061	4.78126	146	5.1131	142	5.12144	5.11727	105	3.7985	96	3.55874	3.67862	115	4.51959	128	5.0408	4.7802	86	3.53949	99	3.77281	3.65615	0.318156	0.617688
Mycth_2072093	Aspartic protease, member of the yapsin family of proteases involved in cell wall growth and maintenance; attached to the plasma membrane via a glycosylphosphatidylinositol (GPI) anchor	13	0.486722	4	0.155419	0.321071	9	0.365676	8	0.325991	0.345834	15	0.525319	17	0.61313	0.569224	1	0.0361762	6	0.222421	0.129299	6	0.235805	3	0.118144	0.176974	11	0.452725	22	0.838403	0.645564	0.112805	0.0724033
Mycth_2072228		0	0	0	0	0	0	0	0	0	0	0	0	0	0	0	0	0	0	0	0	0	0	0	0	0	0	0	0	0	0	NA	NA
Mycth_2072383		69	2.28181	44	1.51005	1.89593	112	4.01944	108	3.88716	3.9533	40	1.23733	51	1.62467	1.431	169	5.40011	159	5.20613	5.30312	48	1.66623	77	2.67839	2.17231	1321	48.0217	1347	45.3409	46.6813	1.11819e-08	2.97233e-78
Mycth_2072388		2654	110.299	2400	103.512	106.905	918	41.4028	993	44.9156	43.1592	1870	72.6952	1824	73.0232	72.8592	1150	46.1799	1127	46.3747	46.2773	1812	79.0482	1970	86.1169	82.5825	915	41.8019	997	42.1752	41.9886	0.000233869	2.92624e-06
Mycth_2072459		0	0	0	0	0	0	0	0	0	0	0	0	0	0	0	0	0	0	0	0	0	0	0	0	0	0	0	0	0	0	NA	NA
Mycth_2072527		0	0	0	0	0	0	0	0	0	0	0	0	0	0	0	0	0	0	0	0	0	0	0	0	0	0	0	0	0	0	NA	NA
Mycth_2072543		2099	39.6427	2795	54.7823	47.2125	992	20.332	939	19.3016	19.8168	1433	25.3158	1577	28.6912	27.0035	2087	38.0854	2087	39.0266	38.556	1130	22.4023	1022	20.3027	21.3525	886	18.3946	942	18.109	18.2518	8.75755e-06	0.844304
Mycth_2072733	Nucleolar DNA helicase of the RecQ family; involved in genome integrity maintenance; regulates chromosome synapsis and meiotic joint molecule/crossover formation; potential role as repressor of a subset of rapamycin responsive genes; rapidly lost in response to rapamycin in Rrd1p-dependent manner; similar to human BLM and WRN proteins implicated in Bloom and Werner syndromes	984	34.4153	966	35.0624	34.7389	524	19.8886	572	21.7736	20.8311	656	21.4612	669	22.5398	22.0005	552	18.6544	574	19.8773	19.2658	423	15.5296	451	16.5915	16.0606	250	9.61174	242	8.61519	9.11346	0.71829	0.00653304
Mycth_2072958		2957	64.2744	3845	86.7343	75.5043	1272	30.0048	1071	25.3369	27.6709	1539	31.291	1629	34.1094	32.7002	2036	42.7612	2368	50.9631	46.8621	1938	44.2185	1860	42.5257	43.3721	1442	34.4553	1414	31.2844	32.8699	1.71373e-05	0.25399
Mycth_2073127	Ssh1p-Sss1p-Sbh2p complex component, involved in protein translocation into the endoplasmic reticulum; homologous to Sbh1p	2820	142.802	2597	136.479	139.64	2688	147.717	2243	123.621	135.669	2739	129.739	2831	138.099	133.919	1861	91.0577	1699	85.1856	88.1217	2657	141.234	3000	159.793	150.514	1382	76.9304	1516	78.1406	77.5355	0.000577929	2.9589e-06
Mycth_2073132	Conserved nuclear regulatory subunit of Glc7p type 1 protein serine-threonine phosphatase (PP1), functions positively with Glc7p to promote dephosphorylation of nuclear substrates required for chromosome transmission during mitosis	1921	57.9293	1624	50.8236	54.3764	1376	45.0304	1446	47.4589	46.2446	1936	54.6098	1940	56.3558	55.4828	1585	46.1834	1517	45.2944	45.7389	1338	42.3536	1573	49.8944	46.124	1280	42.4312	1506	46.2262	44.3287	0.302336	0.553066
Mycth_2073197	Small rho-like GTPase, essential for establishment and maintenance of cell polarity; mutants have defects in the organization of actin and septins	6515	145.584	5496	127.454	136.519	2884	69.9376	3036	73.8378	71.8877	5570	116.426	5699	122.677	119.551	4258	91.9369	3613	79.9382	85.9376	3480	81.6285	3624	85.1803	83.4044	2569	63.1056	2773	63.0727	63.0891	0.0132989	0.199336
Mycth_2073265	Cyclin, interacts with and phosphorylated by Pho85p cyclin-dependent kinase (Cdk), induced by Gcn4p at level of transcription, specifically required for Gcn4p degradation, may be sensor of cellular protein biosynthetic capacity	8386	123.664	8637	132.178	127.921	7451	119.24	6905	110.823	115.032	9208	127.013	10527	149.541	138.277	12943	184.421	12125	177.035	180.728	11960	185.133	8529	132.294	158.714	19218	311.532	20150	302.452	306.992	0.000118787	1.00884e-06
Mycth_2073485	Member of the cation diffusion facilitator family, localizes to the endoplasmic reticulum and nucleus; mutations affect the cellular distribution of zinc and also confer defects in meiotic recombination between homologous chromatids	1659	37.9534	1413	33.5471	35.7502	1091	27.0861	968	24.1023	25.5942	2157	46.1582	2334	51.4365	48.7973	1126	24.8902	1241	28.1102	26.5002	1117	26.8239	1357	32.654	29.7389	607	15.265	658	15.3223	15.2936	8.24136e-08	5.99595e-05
Mycth_2073591	Catalytic subunit of protein phosphatase 2A (PP2A), functionally redundant with Pph22p; methylated at C terminus; forms alternate complexes with several regulatory subunits; involved in signal transduction and regulation of mitosis	4926	140.567	3981	117.894	129.23	4016	124.366	3811	118.361	121.363	5753	153.56	5283	145.223	149.392	3723	102.652	3468	97.9843	100.318	3964	118.737	4554	136.69	127.713	2957	92.7569	3020	87.7181	90.2375	0.000806227	0.0604179
Mycth_2073656	Ubiquitin-conjugating enzyme (E2), involved in postreplication repair (as a heterodimer with Rad18p), DSBR and checkpoint control (as a heterodimer with Bre1p), ubiquitin-mediated N-end rule protein degradation (as a heterodimer with Ubr1p	3427	172.853	2578	134.944	153.899	4386	240.076	5157	283.099	261.588	4103	193.579	3628	176.277	184.928	2743	133.683	2414	120.556	127.119	3078	162.965	3143	166.748	164.857	2733	151.533	2841	145.857	148.695	0.00491497	0.867844
Mycth_2074077	Component of the core factor (CF) rDNA transcription factor complex; CF is required for transcription of 35S rRNA genes by RNA polymerase I and is composed of Rrn6p, Rrn7p, and Rrn11p	2141	59.7903	1842	53.384	56.5872	988	29.9425	1013	30.7894	30.3659	1165	30.4322	1407	37.8507	34.1415	766	20.6694	893	24.6918	22.6806	856	25.0929	958	28.1405	26.6167	863	26.4929	829	23.5646	25.0288	0.00639813	0.677638
Mycth_2074154	Putative protein of unknown function; green fluorescent protein (GFP)-fusion protein localizes to both the cytoplasm and the nucleus and is induced in response to the DNA-damaging agent MMS	2518	30.6887	2157	27.2823	28.9855	2239	29.6138	2348	31.1458	30.3798	4519	51.518	3933	46.1756	48.8468	2307	27.1679	2582	31.1578	29.1628	2394	30.6274	2513	32.2157	31.4216	1679	22.4946	1580	19.6007	21.0477	1.28675e-05	0.0243542
Mycth_2074176	N-myristoylated calcium-binding protein that may have a role in intracellular signaling through its regulation of the phosphatidylinositol 4-kinase Pik1p; member of the recoverin/frequenin branch of the EF-hand superfamily	5455	232.195	5511	243.442	237.819	9333	431.118	8603	398.553	414.835	6375	253.824	5829	239.011	246.417	3480	143.127	3362	141.691	142.409	4557	203.611	4607	206.266	204.938	3525	164.938	3436	148.869	156.904	2.90397e-07	0.24363
Mycth_2074210		3715	65.9383	3128	57.6174	61.7779	1792	34.5171	1469	28.3778	31.4474	4740	78.6958	4701	80.3776	79.5367	1041	17.8532	1085	19.0676	18.4604	1302	24.2579	1386	25.8758	25.0669	1744	34.0275	2103	37.9936	36.0106	2.16124e-54	9.91628e-05
Mycth_2074326		1606	42.084	1459	39.6767	40.8803	1298	36.9116	1537	43.8353	40.3734	1703	41.7427	1759	44.4021	43.0724	1432	36.2577	1521	39.4629	37.8603	1369	37.6564	1421	39.1668	38.4116	1201	34.5955	1456	38.8352	36.7153	0.672828	0.588481
Mycth_2074408	Peptidylprolyl-cis/trans-isomerase (PPIase) specific for phosphorylated serine and threonine residues N-terminal to proline; regulates phosphorylation of the RNA polymerase II large subunit (Rpo21p) C-terminal domain	2658	135.676	2155	114.157	124.917	1883	104.308	1350	74.9999	89.6538	2578	123.091	2203	108.325	115.708	6166	304.115	6147	310.67	307.393	3756	201.251	3259	174.979	188.115	11870	666.046	13777	715.807	690.927	9.32672e-29	4.14012e-30
Mycth_2074571		912	22.9659	852	22.2657	22.6158	1262	34.4878	1285	35.2185	34.8531	1534	36.1334	1617	39.2252	37.6793	1003	24.4048	1183	29.4959	26.9504	908	24.0015	940	24.8983	24.4499	648	17.9378	564	14.4564	16.1971	0.0219903	0.0531282
Mycth_2074663	Protein involved in bud site selection during bipolar budding; localization requires Rax2p; has similarity to members of the insulin-related peptide superfamily	3373	85.5301	3123	82.1831	83.8566	3672	101.047	3669	101.258	101.152	4332	102.751	3948	96.4374	99.5941	4495	110.133	4134	103.791	106.962	4082	108.652	3783	100.9	104.776	5020	139.93	5207	134.395	137.162	0.156276	0.000878765
Mycth_2074790	Putative protein of unknown function; non-tagged protein is detected in purified mitochondria; may interact with respiratory chain complex IV; null mutant is viable and displays reduced frequency of mitochondrial genome loss	2586	162.801	3788	247.484	205.143	8781	599.916	8383	574.39	587.153	2638	155.345	2657	161.134	158.24	828	50.3669	893	55.6632	53.0151	3928	259.576	4192	277.59	268.583	8214	568.446	21540	1380.28	974.364	2.96313e-26	0.00241066
Mycth_2074876	Ubiquitin-conjugating enzyme (E2), involved in postreplication repair (as a heterodimer with Rad18p), DSBR and checkpoint control (as a heterodimer with Bre1p), ubiquitin-mediated N-end rule protein degradation (as a heterodimer with Ubr1p	1799	99.3903	2036	116.734	108.062	862	51.6817	647	38.9041	45.2929	1451	74.985	1387	73.8168	74.4009	1105	58.9876	905	49.505	54.2463	613	35.5498	831	48.291	41.9204	469	28.4833	495	27.8362	28.1598	0.0546653	0.109591
Mycth_2074905	Glucose-6-phosphate dehydrogenase (G6PD), catalyzes the first step of the pentose phosphate pathway; involved in adapting to oxidatve stress; homolog of the human G6PD which is deficient in patients with hemolytic anemia	7247	155.273	6114	135.947	145.61	9030	209.963	11353	264.744	237.353	7640	153.118	7064	145.799	149.458	9949	205.969	10981	232.952	219.461	15733	353.845	14578	328.54	341.192	9860	232.231	12030	262.359	247.295	2.96304e-07	0.148506
Mycth_2075102	Gamma subunit of the translation initiation factor eIF2, involved in the identification of the start codon; binds GTP when forming the ternary complex with GTP and tRNAi-Met	5478	138.769	4654	122.35	130.56	4665	128.245	5270	145.298	136.771	7223	171.152	6594	160.911	166.032	6638	162.478	6464	162.129	162.303	4833	128.514	5992	159.66	144.087	4494	125.144	4176	107.677	116.41	0.624999	0.55853
Mycth_2075489	Protein component of the large (60S) ribosomal subunit, nearly identical to Rpl11Ap; involved in ribosomal assembly; depletion causes degradation of proteins and RNA of the 60S subunit; has similarity to E. coli L5 and rat L11	8573	420.353	9425	479.591	449.972	13744	731.326	12790	682.543	706.934	15201	697.184	14713	694.942	696.063	17238	816.683	15910	772.394	794.539	5684	292.549	7531	388.406	340.478	2787	150.218	1998	99.717	124.968	0.0213767	1.60458e-07
Mycth_2075498	Cytoplasmic thioredoxin isoenzyme of the thioredoxin system which protects cells against oxidative and reductive stress, forms LMA1 complex with Pbi2p, acts as a cofactor for Tsa1p, required for ER-Golgi transport and vacuole inheritance	2662	109.119	2522	107.287	108.203	3612	160.679	2524	112.606	136.642	3618	138.726	3686	145.551	142.138	2473	97.9498	2657	107.838	102.894	3215	138.337	3611	155.695	147.016	1701	76.6484	1911	79.7347	78.1916	0.00938269	1.10307e-05
Mycth_2075565		1239	50.3835	1221	51.5277	50.9556	1059	46.7337	915	40.4964	43.615	1334	50.7419	1789	70.0799	60.4109	1162	45.6571	1063	42.7994	44.2283	571	24.3734	739	31.6092	27.9913	541	24.1835	495	20.4887	22.3361	0.0764144	0.59483
Mycth_2075738		109	2.83297	81	2.18478	2.50888	86	2.42566	109	3.08333	2.7545	274	6.66132	176	4.4065	5.53391	253	6.35362	235	6.04743	6.20053	1808	49.3262	2753	75.2617	62.2939	677	19.3423	912	24.127	21.7347	0.411467	1.64977e-07
Mycth_2075799	Mitochondrial aspartyl-tRNA synthetase, required for acylation of aspartyl-tRNA; yeast and bacterial aspartyl-, asparaginyl-, and lysyl-tRNA synthetases contain regions with high sequence similarity, suggesting a common ancestral gene	1154	23.3425	1097	23.028	23.1853	1573	34.5293	1386	30.5129	32.5211	1540	29.1378	1844	35.9309	32.5344	686	13.4076	683	13.6789	13.5432	875	18.5786	1044	22.2123	20.3955	647	14.3864	839	17.2741	15.8302	2.37714e-13	0.474207
Mycth_2075999	3-deoxy-D-arabino-heptulosonate-7-phosphate (DAHP) synthase, catalyzes the first step in aromatic amino acid biosynthesis and is feedback-inhibited by phenylalanine or high concentration of tyrosine or tryptophan	2823	95.5239	2765	97.0967	96.3103	2108	77.4085	2633	96.9684	87.1884	2290	72.4821	2382	77.6442	75.0632	2957	96.6803	3065	102.688	99.6841	3334	118.421	4126	146.853	132.637	3563	132.532	3955	136.22	134.376	9.09034e-05	0.29267
Mycth_2076088	Lumazine synthase (6,7-dimethyl-8-ribityllumazine synthase, also known as DMRL synthase); catalyzes synthesis of immediate precursor to riboflavin	9429	137.652	9181	139.096	138.374	10730	169.994	10137	161.066	165.53	10072	137.539	9320	131.068	134.304	7513	105.978	7230	104.506	105.242	8838	135.436	8998	138.17	136.803	3810	61.1429	4074	60.5382	60.8405	0.0819707	4.66219e-11
Mycth_2076157	Non-essential tetra-spanning membrane protein found mostly in the late Golgi, can suppress some sed5 alleles; may be part of the transport machinery, but precise function is unknown; similar to mammalian syntaxin 5	1259	84.6976	1100	76.7973	80.7475	792	57.8212	900	65.897	61.8591	1141	71.8001	1047	67.8513	69.8257	2650	172.257	2347	156.331	164.294	1481	104.584	1309	92.6269	98.6053	3759	277.986	3872	265.139	271.562	7.10097e-20	1.50322e-20
Mycth_2076293		5235	98.8707	4025	78.8905	88.8806	1145	23.4678	1315	27.0305	25.2492	1917	33.8662	1769	32.1843	33.0253	958	17.4824	999	18.6812	18.0818	1926	38.1831	2337	46.4261	42.3046	536	11.1281	691	13.2838	12.2059	4.06484e-07	1.6868e-15
Mycth_2076503	One of six ATPases of the 19S regulatory particle of the 26S proteasome involved in degradation of ubiquitinated substrates; contributes preferentially to ERAD; required for spindle pole body duplication; mainly nuclear localization	2737	78.8526	2635	78.7825	78.8176	3406	106.489	3633	113.916	110.202	4294	115.717	4172	115.785	115.751	3198	89.0236	3071	87.6009	88.3123	4394	132.882	4243	128.578	130.73	3036	96.1497	3314	97.1821	96.6659	0.0454984	0.150688
Mycth_2076551		298	12.3646	309	13.3054	12.835	374	16.8403	383	17.2958	17.068	365	14.1661	349	13.9494	14.0577	553	22.1704	432	17.7474	19.9589	178	7.75258	299	13.0493	10.4009	1069	48.7579	925	39.0658	43.9119	0.0049974	9.39522e-17
Mycth_2076744		3597	73.2522	3281	69.3417	71.297	2233	49.3498	2306	51.1114	50.2306	2809	53.5089	2720	53.3599	53.4344	2241	44.0968	2325	46.8803	45.4886	2633	56.2853	2588	55.4366	55.8609	2419	54.1528	2714	56.2578	55.2053	0.44369	0.386263
Mycth_2076770		2729	151.262	2555	146.969	149.116	2734	164.453	2286	137.905	151.179	2481	128.632	2582	137.863	133.247	2604	139.461	2436	133.688	136.574	3542	206.081	2931	170.881	188.481	3812	232.265	4854	273.854	253.06	0.337176	0.00618075
Mycth_2076935		637	6.06023	755	7.45426	6.75725	992	10.2418	980	10.1474	10.1946	1151	10.2428	927	8.49563	9.36922	722	6.63701	802	7.5546	7.09581	610	6.09177	750	7.50522	6.79849	378	3.95318	406	3.93159	3.94238	0.134868	0.005969
Mycth_2076976	Maltose permease, high-affinity maltose transporter (alpha-glucoside transporter); encoded in the MAL3 complex locus; member of the 12 transmembrane domain superfamily of sugar transporters; functional in genomic reference strain S288C	2744	78.171	3262	96.4392	87.3051	4573	141.377	3737	115.868	128.623	2393	63.7673	1742	47.8053	55.7863	3574	98.3788	3611	101.854	100.116	1360	40.6691	1382	41.4116	41.0403	3270	102.403	3103	89.9779	96.1906	2.1604e-08	6.38221e-18
Mycth_2077028	Negative regulator of RNA polymerase III; component of several signaling pathways that repress polymerase III transcription in response to changes in cellular environment; targets the initiation factor TFIIIB	2180	52.2396	1676	41.6797	46.9596	1071	27.8515	1233	32.1576	30.0046	1958	43.8884	1755	40.5122	42.2003	2047	47.3965	2279	54.0723	50.7344	2023	50.8865	1934	48.7474	49.817	2059	54.238	2269	55.3439	54.791	0.01554	0.0830847
Mycth_2077114		1597	48.5609	1705	53.8039	51.1824	1118	36.8927	1063	35.1797	36.0362	1853	52.7049	1819	53.282	52.9934	1307	38.401	1199	36.0984	37.2497	1651	52.6978	1853	59.2665	55.9821	1126	37.6378	1243	38.472	38.0549	0.0100383	0.0388254
Mycth_2077534		470	14.1314	444	13.8541	13.9928	764	24.9287	671	21.9578	23.4432	1000	28.1244	874	25.3143	26.7193	530	15.3975	477	14.2002	14.7988	407	12.8454	478	15.1171	13.9812	131	4.32977	114	3.48888	3.90932	5.14096e-05	1.04207e-10
Mycth_2077546		846	23.8741	722	21.1447	22.5094	284	8.69744	309	9.49058	9.09401	529	13.9639	433	11.7709	12.8674	1815	49.4901	1788	49.9587	49.7244	1148	34.0065	988	29.3269	31.6667	5445	168.911	6915	198.628	183.77	5.74851e-37	1.09577e-42
Mycth_2077636	cAMP-dependent protein kinase catalytic subunit; promotes vegetative growth in response to nutrients via the Ras-cAMP signaling pathway; inhibited by regulatory subunit Bcy1p in the absence of cAMP; partially redundant with Tpk2p and Tpk3p	307	19.0219	329	21.1553	20.0886	164	11.0275	189	12.7454	11.8864	129	7.4765	152	9.07244	8.27447	211	12.6323	216	13.2512	12.9418	140	9.10555	83	5.40935	7.25745	167	11.3746	145	9.14482	10.2597	0.0072395	0.113001
Mycth_2077803	Putative Rheb-related GTPase involved in regulating canavanine resistance and arginine uptake; member of the Ras superfamily of G-proteins	1856	92.2455	1758	90.6764	91.4609	1316	70.9806	1263	68.3201	69.6504	1712	79.5912	2020	96.7129	88.1521	2319	111.366	2662	130.997	121.182	2126	110.916	1619	84.6382	97.7771	5312	290.222	4965	251.176	270.699	0.000146259	3.20663e-14
Mycth_2077843	Putative protein of unknown function, proposed to be involved in the metabolism of purine and pyrimidine base analogues; deletion mutants are sensitive to HAP and AHA; overexpression confers resistance to 5-FOA and 5-FU	1811	73.5264	1611	67.8779	70.7022	1984	87.4145	2544	112.414	99.9142	1069	40.5973	1082	42.3173	41.4573	1847	72.4565	1748	70.2674	71.3619	2284	97.3385	2403	102.62	99.9791	1216	54.2704	1489	61.5336	57.902	5.05821e-10	0.00108381
Mycth_2077959	GTP-binding protein of the ras superfamily involved in termination of M-phase; controls actomyosin and septin dynamics during cytokinesis	2493	74.4302	2334	72.3162	73.3732	2076	67.2622	2260	73.4367	70.3494	2466	68.8674	2306	66.3211	67.5943	1762	50.8298	1728	51.0808	50.9553	1809	56.6929	1917	60.2006	58.4468	1520	49.8856	1506	45.7661	47.8259	0.0479425	0.58324
Mycth_2078031	Mitochondrial ribosomal protein of the large subunit	2055	44.8786	1835	41.5884	43.2335	2532	60.0079	2724	64.746	62.3769	3464	70.7619	3881	81.6465	76.2042	2307	48.6811	2204	47.657	48.1691	1513	34.6841	1754	40.2911	37.4876	1739	41.7476	1626	36.1444	38.946	6.62857e-05	0.224661
Mycth_2078041	Nucleolar protein, constituent of pre-60S ribosomal particles; required for proper processing of the 27S pre-rRNA at the A3 and B1 sites to yield mature 5.8S and 25S rRNAs	726	31.8326	703	31.9888	31.9107	422	20.08	412	19.6612	19.8706	692	28.3815	752	31.7628	30.0721	747	31.6476	835	36.2501	33.9488	341	15.6947	462	21.3073	18.501	682	32.8718	644	28.7417	30.8068	0.119137	7.20724e-05
Mycth_2078128	Phosphoribosyl-glycinamide transformylase, catalyzes a step in the 'de novo' purine nucleotide biosynthetic pathway	903	39.5934	868	39.4969	39.5451	830	39.4939	907	43.2833	41.3886	738	30.2681	885	37.3804	33.8243	798	33.8083	726	31.518	32.6632	854	39.3058	769	35.4661	37.3859	888	42.8009	830	37.0429	39.9219	0.765965	0.225965
Mycth_2078150		7535	350.9	13801	666.99	508.945	5715	288.824	4905	248.609	268.717	2077	90.4755	2940	131.891	111.183	21350	960.691	20518	946.069	953.38	19718	963.889	11808	578.401	771.145	4261	218.131	4136	196.053	207.092	7.07973e-100	4.17236e-10
Mycth_2078193		1770	60.3332	1572	55.6088	57.971	2540	93.9579	1992	73.901	83.9295	2921	93.1341	2951	96.8988	95.0164	1358	44.7268	1319	44.5159	44.6214	1849	66.1582	1943	69.6639	67.9111	1195	44.7771	1157	40.1429	42.46	3.50739e-13	0.00444067
Mycth_2078222		158	9.83757	107	6.91389	8.37573	19	1.28381	23	1.55861	1.42121	48	2.79554	48	2.87898	2.83726	49	2.9479	29	1.78779	2.36784	34	2.22215	45	2.9471	2.58463	64	4.38042	105	6.65445	5.51743	0.837393	0.00871849
Mycth_2078660	Mitochondrial ribosomal protein of the large subunit	816	52.2091	675	44.8196	48.5144	1215	84.3625	1225	85.3042	84.8333	1287	77.0245	1503	92.6363	84.8304	996	61.5745	937	59.3586	60.4665	523	35.1254	755	50.8107	42.9681	473	33.2677	399	25.9849	29.6263	0.0252888	0.216044
Mycth_2078767	Cytosolic J-domain-containing protein, required for peroxisomal protein import and involved in peroxisome assembly, homologous to E. coli DnaJ	1031	51.8996	944	49.3157	50.6076	597	32.6134	672	36.8173	34.7154	579	27.2633	637	30.8895	29.0764	1438	69.9438	1323	65.9405	67.9422	882	46.6055	787	41.6708	44.1382	1216	67.2889	1319	67.5838	67.4363	1.18824e-17	5.24324e-05
Mycth_2079066	Protein of unknown function, involved in chitin biosynthesis by regulating Chs3p export from the ER	4678	119.693	4179	110.965	115.329	3844	106.735	3424	95.3496	101.042	5389	128.976	4979	122.72	125.848	3450	85.2927	3438	87.0965	86.1946	3058	82.1312	3141	84.5332	83.3322	2618	73.6346	2667	69.4581	71.5463	0.00126915	0.843573
Mycth_2079097	Chitin transglycosylase that functions in the transfer of chitin to beta(1-6) and beta(1-3) glucans in the cell wall; similar to and functionally redundant with Crh1; glycosylphosphatidylinositol (GPI)-anchored protein localized to bud neck	8757	206.928	8066	197.801	202.365	14343	367.807	13550	348.482	358.144	13623	301.113	13753	313.059	307.086	15056	343.762	14566	340.793	342.278	11085	274.956	8872	220.514	247.735	5961	154.841	5893	141.74	148.291	0.034513	0.00680389
Mycth_2079474		14443	337.379	14252	345.497	341.438	3808	96.5327	3157	80.2626	88.3977	19542	426.996	15279	343.813	385.404	2658	59.9931	3055	70.6577	65.3254	10374	254.373	13751	337.868	296.121	847	21.7495	1019	24.2286	22.989	5.52429e-60	6.16956e-76
Mycth_2079758	Subunit of the exocyst complex (Sec3p, Sec5p, Sec6p, Sec8p, Sec10p, Sec15p, Exo70p, Exo84p) which mediates targeting of post-Golgi vesicles to sites of active exocytosis; Sec3p specifically is a spatial landmark for secretion	1638	38.5986	1931	47.2224	42.9105	1425	36.4409	1501	38.496	37.4685	2228	49.1096	1953	44.3328	46.7212	1889	43.0105	1521	35.4874	39.249	1417	35.0502	1627	40.3271	37.6887	1375	35.6176	1308	31.3731	33.4954	0.480642	0.955302
Mycth_2079764	Probable polyprenol reductase that catalyzes conversion of polyprenol to dolichol, the precursor for N-glycosylation; involved in filamentous growth; mutations in human ortholog SRD5A3 confer CDG (Congenital Disorders of Glycosylation)	556	23.2206	441	19.1137	21.1672	344	15.591	309	14.0454	14.8182	412	16.095	577	23.2135	19.6542	432	17.4328	432	17.8636	17.6482	319	13.9847	270	11.8608	12.9228	425	19.5116	429	18.2368	18.8742	0.896046	0.00349195
Mycth_2079768	Delta subunit of the central stalk of mitochondrial F1F0 ATP synthase, which is a large, evolutionarily conserved enzyme complex required for ATP synthesis; phosphorylated	4534	197.611	4229	191.282	194.446	5493	259.81	6828	323.892	291.851	8198	334.219	7200	302.292	318.256	5096	214.607	3671	158.417	186.512	4173	190.915	4997	229.082	209.998	3022	144.786	3676	163.078	153.932	0.000167203	0.188212
Mycth_2079774	GTPase, GTP-binding protein of the ARF family, component of COPII coat of vesicles; required for transport vesicle formation during ER to Golgi protein transport	5035	246.167	4546	230.658	238.412	6812	361.428	5922	315.12	338.274	7866	359.731	8346	393.074	376.403	3476	164.208	3461	167.54	165.874	4957	254.397	5303	272.712	263.555	2922	157.042	3230	160.74	158.891	9.68919e-19	0.00056736
Mycth_2079848		592	21.7965	644	24.607	23.2017	951	37.9981	949	38.0285	38.0133	920	31.6845	967	34.2971	32.9908	784	27.8911	797	29.0543	28.4727	710	27.4402	707	27.3802	27.4102	461	18.6582	397	14.8781	16.7682	0.609253	0.0188812
Mycth_2079850		3167	551.182	2996	541.124	546.153	3155	595.886	3054	578.487	587.187	3826	622.854	3783	634.234	628.544	2760	464.132	2309	397.886	431.009	2574	470.239	2736	500.859	485.549	2036	389.52	2261	400.535	395.027	0.0043763	0.547109
Mycth_2079857	Putative GTP binding protein that negatively regulates Ran/Tc4 GTPase cycle; activates transcription; subunit of EGO and GSE complexes; required for sorting of Gap1p; localizes to cytoplasm and to chromatin; homolog of human RagC and RagD	2171	52.6423	1911	48.0888	50.3656	1781	46.8658	1524	40.2196	43.5427	2122	48.1299	2369	55.3358	51.7328	1929	45.1953	1997	47.9447	46.57	1984	50.4987	1794	45.7562	48.1275	4683	124.826	4860	119.951	122.388	0.834979	2.60307e-19
Mycth_2079864	Essential component of the Translocase of the Inner Mitochondrial membrane (TIM23 complex); involved in protein import into mitochondrial matrix and inner membrane; with Tim17p, contributes to architecture and function of the import channel	2107	96.2753	2227	105.604	100.939	1661	82.3639	1642	81.6585	82.0112	2027	86.636	2363	104.011	95.3236	2381	105.122	2230	100.889	103.006	1277	61.2498	1508	72.4776	66.8637	2764	138.833	2791	129.808	134.321	0.149077	7.36925e-13
Mycth_2079868		661	21.5516	606	20.5049	21.0283	1286	45.5025	1411	50.0706	47.7866	852	25.9843	976	30.6545	28.3194	981	30.9053	1000	32.2824	31.5938	1463	50.0709	1295	44.412	47.2414	1826	65.446	2246	74.5384	69.9922	0.118894	0.00028171
Mycth_2079898	GTPase of the Ras superfamily required to recruit Arl1p to the Golgi; similar to ADP-ribosylation factor	767	28.78	607	23.637	26.2085	456	18.5685	481	19.6435	19.106	726	25.4815	831	30.0374	27.7595	727	26.3582	757	28.1241	27.2411	668	26.3109	683	26.9568	26.6338	471	19.4277	503	19.2112	19.3195	0.677107	0.189299
Mycth_2080003	Translation initiation factor eIF-4B, has RNA annealing activity; contains an RNA recognition motif and binds to single-stranded RNA	4960	92.2084	5262	101.519	96.8637	3224	65.043	3753	75.9356	70.4893	5566	96.789	5605	100.376	98.5826	4930	88.5566	5280	97.1875	92.872	3581	69.8806	4600	89.9495	79.9151	3488	71.2804	3094	58.5466	64.9135	0.876914	0.619565
Mycth_2080045	Component of the TOM (translocase of outer mitochondrial membrane) complex responsible for initial import of mitochondrially directed proteins; acts as a receptor for precursor proteins and mediates interaction between TOM and TIM complexes	3139	102.806	3574	121.475	112.141	2111	75.0293	2146	76.4951	75.7622	2341	71.7169	2990	94.3329	83.0249	2733	86.487	2608	84.5709	85.529	1486	51.0868	1609	55.4286	53.2577	2285	82.2653	2500	83.3409	82.8031	0.359798	4.48495e-07
Mycth_2080075	Component of serine palmitoyltransferase, responsible along with Lcb1p for the first committed step in sphingolipid synthesis, which is the condensation of serine with palmitoyl-CoA to form 3-ketosphinganine	5988	110.155	5494	104.886	107.52	6322	126.21	9074	181.676	153.943	6474	111.401	6793	120.379	115.89	3216	57.164	3574	65.0974	61.1307	3541	68.3771	4096	79.2563	73.8167	1908	38.5838	2062	38.6102	38.597	1.66943e-10	4.39643e-06
Mycth_2080102	Regulatory subunit A of the heterotrimeric protein phosphatase 2A (PP2A), which also contains regulatory subunit Cdc55p and either catalytic subunit Pph21p or Pph22p; required for cell morphogenesis and transcription by RNA polymerase III	4231	83.2382	3670	74.9296	79.0839	3062	65.3735	2845	60.9172	63.1453	4402	81.0072	3927	74.4229	77.715	2957	56.2104	2874	55.9827	56.0965	3019	62.3457	3833	79.3178	70.8317	1622	35.078	1618	32.4004	33.7392	0.0127329	1.15945e-06
Mycth_2080506	Cystathionine beta-synthase, catalyzes synthesis of cystathionine from serine and homocysteine, the first committed step in cysteine biosynthesis; responsible for hydrogen sulfide generation; mutations in human ortholog cause homocystinuria	1905	28.7404	1874	29.341	29.0407	4139	67.7657	3913	64.2519	66.0088	4768	67.2865	4858	70.6027	68.9446	3726	54.3158	3680	54.9709	54.6434	2117	33.526	2006	31.8333	32.6797	3537	58.6594	3585	55.0528	56.8561	0.104376	3.41715e-09
Mycth_2080603	Dihydrolipoamide acetyltransferase component (E2) of pyruvate dehydrogenase complex, which catalyzes the oxidative decarboxylation of pyruvate to acetyl-CoA	8217	201.352	8140	207.002	204.177	7667	203.885	8588	229.041	216.463	9466	216.972	8865	209.26	213.116	4773	113.011	4673	113.377	113.194	6059	155.85	6551	168.851	162.35	3505	94.4138	3632	90.5901	92.5019	1.78216e-10	3.74576e-05
Mycth_2080800	Largest subunit of the Anaphase-Promoting Complex/Cyclosome (APC/C), which is a ubiquitin-protein ligase required for degradation of anaphase inhibitors, including mitotic cyclins, during the metaphase/anaphase transition; component of the platform domain of the APC/C, based on structural analysis	1044	9.11128	1058	9.58236	9.34682	1186	11.2326	891	8.46319	9.8479	1273	10.392	1429	12.0137	11.2029	894	7.53879	828	7.15478	7.34679	615	5.63401	810	7.4356	6.5348	240	2.30247	299	2.65609	2.47928	0.00239645	5.19828e-07
Mycth_2080826	Probable lysine methyltransferase involved in the monomethylation of eEF1A (Tef1p/Tef2p); SET-domain family member; predicted involvement in ribosome biogenesis; green fluorescent protein (GFP)-fusion protein localizes to the cytoplasm	638	25.1615	628	25.703	25.4323	600	25.6794	777	33.3515	29.5154	942	34.7505	965	36.6614	35.706	777	29.6089	871	34.0112	31.81	863	35.7265	920	38.1642	36.9453	572	24.798	583	23.4033	24.1007	0.790098	0.0258447
Mycth_2080893	Polyamine transporter that recognizes spermine, putrescine, and spermidine; catalyzes uptake of polyamines at alkaline pH and excretion at acidic pH; phosphorylation enhances activity and sorting to the plasma membrane	957	23.4958	852	21.7083	22.602	1430	38.1005	1426	38.1044	38.1025	1188	27.2828	1321	31.2426	29.2627	1643	38.9763	1650	40.1097	39.543	1114	28.7096	1117	28.8459	28.7777	1874	50.5769	1841	46.007	48.292	0.000217681	4.62156e-08
Mycth_2081074	Subunit of the CCR4-NOT complex, which has roles in transcription regulation, mRNA degradation, and post-transcriptional modifications; with Ubc4p, ubiquitinates nascent polypeptide-associated complex subunits and histone demethyase Jhd2p	5577	54.2109	5027	50.7111	52.461	2762	29.1358	3266	34.5526	31.8442	4986	45.3349	4889	45.7796	45.5573	3956	37.1559	4455	42.8767	40.0163	3177	32.4166	3575	36.5523	34.4844	6866	73.366	6896	68.2301	70.798	0.632288	7.2451e-16
Mycth_2081200	Cytochrome b5, involved in the sterol and lipid biosynthesis pathways; acts as an electron donor to support sterol C5-6 desaturation	7606	342.327	7512	350.872	346.599	8410	410.769	8816	431.851	421.31	8947	376.666	8998	390.119	383.392	7066	307.287	6786	302.403	304.845	9204	434.835	9739	461.053	447.944	3342	165.347	3620	165.839	165.593	0.103108	2.15879e-17
Mycth_2081249	ATP-dependent RNA helicase of the DEAD-box family involved in biogenesis of the 60S ribosomal subunit	3975	74.1401	3338	64.6116	69.3758	9878	199.941	17248	350.133	275.037	2527	44.0875	2551	45.8345	44.961	2762	49.7766	2772	51.1914	50.484	3159	61.8485	4100	80.4363	71.1424	2816	57.7369	2954	56.0814	56.9092	0.0465801	0.530363
Mycth_2081294		2816	75.6175	2770	77.1929	76.4052	615	17.9218	578	16.8926	17.4072	1020	25.6203	1221	31.5843	28.6023	2758	71.5598	2952	78.4862	75.023	1741	49.0741	1600	45.192	47.133	1737	51.2736	1859	50.8114	51.0425	4.20605e-26	0.127665
Mycth_2081549		1138	39.3161	1221	43.7776	41.5468	514	19.2712	470	17.6727	18.472	803	25.95	1030	34.2793	30.1146	587	19.5953	672	22.9871	21.2912	566	20.5262	735	26.7096	23.6179	786	29.8508	833	29.2931	29.5719	0.0497727	0.0183584
Mycth_2081554	Mitochondrial inner membrane transporter, exports 2-oxoadipate and 2-oxoglutarate from the mitochondrial matrix to the cytosol for use in lysine and glutamate biosynthesis and in lysine catabolism	1953	83.619	1837	81.6244	82.6217	3029	140.74	2632	122.65	131.695	3433	137.49	3088	127.364	132.427	2725	112.734	2661	112.807	112.77	3940	177.077	3891	175.233	176.155	2652	124.819	3129	136.364	130.592	0.460299	0.182383
Mycth_2081599	Integral membrane protein required for the biogenesis of ER-derived COPII transport vesicles; interacts with Yif1p and Yos1p; localizes to the Golgi, the ER, and COPII vesicles; homolog of human YIPF4	1430	49.9115	1335	48.3564	49.1339	1304	49.3922	1490	56.6016	52.9969	1389	45.3483	1458	49.0216	47.185	1716	57.8718	1613	55.7425	56.8071	1256	46.0169	1323	48.5709	47.2939	1340	51.4131	1516	53.8587	52.6359	0.011456	0.066582
Mycth_2081821	Protein with similarity to Emp24p and Erv25p, member of the p24 family involved in ER to Golgi transport; the authentic, non-tagged protein is detected in highly purified mitochondria in high-throughput studies	2899	116.036	2791	115.935	115.985	1652	71.7583	1689	73.5788	72.6685	2213	82.8554	2549	98.2836	90.5695	2306	89.1846	2374	94.0835	91.634	2077	87.266	2274	95.7388	91.5024	1423	62.6116	1444	58.8308	60.7212	0.42077	0.0165499
Mycth_2081891	Subunit G of the eight-subunit V1 peripheral membrane domain of the vacuolar H+-ATPase (V-ATPase), an electrogenic proton pump found throughout the endomembrane system; involved in vacuolar acidification	2592	176.469	2540	179.463	177.966	1779	131.439	1713	126.931	129.185	2331	148.446	2310	151.499	149.973	2383	156.763	2352	158.547	157.655	2315	165.443	2286	163.705	164.574	2086	156.118	2299	159.318	157.718	0.220344	0.539617
Mycth_2081895		108	6.90137	89	5.90214	6.40176	83	5.75581	89	6.18984	5.97283	155	9.26483	130	8.00241	8.63362	66	4.07513	47	2.9737	3.52441	86	5.76864	132	8.87233	7.32049	132	9.27236	139	9.04105	9.15671	0.00210961	0.180472
Mycth_2082040		850	51.0535	700	43.6328	47.3432	431	28.0932	375	24.5141	26.3036	647	36.3501	642	37.1456	36.7479	527	30.5846	628	37.3469	33.9657	465	29.3173	491	31.0199	30.1686	383	25.2878	393	24.0266	24.6572	0.98644	0.665843
Mycth_2082154	Mitochondrial ribosomal protein of the small subunit; contains twin cysteine-x9-cysteine motifs	2037	153.432	1914	149.615	151.524	2662	217.596	2448	200.685	209.141	3136	220.951	3296	239.155	230.053	2720	197.961	2543	189.653	193.807	1929	152.518	1926	152.593	152.556	1859	153.925	1860	142.604	148.265	0.39208	0.468864
Mycth_2082262	Synthase subunit of trehalose-6-phosphate synthase/phosphatase complex, which synthesizes the storage carbohydrate trehalose; also found in a monomeric form; expression is induced by the stress response and repressed by the Ras-cAMP pathway	2563	53.652	2866	62.2618	57.9569	4677	106.248	5026	114.509	110.378	3119	61.0726	2802	56.503	58.7878	4349	87.9655	4667	96.7303	92.3479	3809	83.6974	3578	78.7825	81.24	2049	47.1502	2521	53.7159	50.4331	2.21832e-08	0.00871791
Mycth_2082283	UDP-glucose-4-epimerase, catalyzes the interconversion of UDP-galactose and UDP-D-glucose in galactose metabolism; also catalyzes the conversion of alpha-D-glucose or alpha-D-galactose to their beta-anomers	1124	46.904	905	39.1922	43.0481	731	33.1038	704	31.9738	32.5388	1180	46.0595	1172	47.1126	46.5861	1101	44.3932	993	41.028	42.7106	895	39.204	981	43.0591	41.1315	971	44.5418	934	39.6719	42.1068	0.955149	0.287994
Mycth_2082522		9564	148.147	6203	99.7159	123.932	3412	57.3562	3103	52.3136	54.8349	5111	74.055	3838	57.2698	65.6624	1920	28.737	2358	36.1648	32.4509	10227	166.29	11957	194.818	180.554	3330	56.7027	4038	63.6669	60.1848	1.42932e-07	2.30054e-16
Mycth_2082794		18	1.46627	54	4.56501	3.01564	0	0	6	0.531948	0.265974	6	0.457178	11	0.863175	0.660177	17	1.33806	10	0.806543	1.0723	8	0.684059	15	1.28524	0.984649	3	0.268637	2	0.16583	0.217234	0.485608	0.162131
Mycth_2082917	Dihydrolipoyl transsuccinylase, component of the mitochondrial alpha-ketoglutarate dehydrogenase complex, which catalyzes the oxidative decarboxylation of alpha-ketoglutarate to succinyl-CoA in the TCA cycle; phosphorylated	3303	97.5848	3071	94.159	95.8719	6830	218.983	8567	275.474	247.229	6786	187.535	6335	180.296	183.915	4040	115.33	4272	124.966	120.148	3622	112.327	3804	118.213	115.27	4085	132.669	4111	123.627	128.148	0.000122964	0.0393908
Mycth_2083273		1973	100.711	1889	100.067	100.389	1359	75.281	1157	64.2777	69.7794	2099	100.22	2255	110.882	105.551	2140	105.548	1779	89.9109	97.7293	1462	78.3358	1819	97.6639	87.9998	1181	66.268	1247	64.79	65.529	0.980373	0.240526
Mycth_2083946	Aminophospholipid translocase (flippase) that maintains membrane lipid asymmetry in post-Golgi secretory vesicles; localizes to the trans-Golgi network; likely involved in protein transport; type 4 P-type ATPase	1147	13.4058	952	11.5471	12.4765	2127	26.9782	2533	32.2213	29.5998	1723	18.8369	1587	17.8679	18.3524	1500	16.9397	1677	19.4066	18.1732	2261	27.7392	2444	30.0457	28.8925	1621	20.8265	1793	21.3306	21.0785	0.602265	0.124626
Mycth_2084007	Sorting nexin required to maintain late-Golgi resident enzymes in their proper location by recycling molecules from the prevacuolar compartment; contains a PX domain and sequence similarity to human Snx3p	3224	121.87	2553	100.152	111.011	7190	294.95	6308	259.521	277.235	4710	166.54	4653	169.434	167.987	4648	169.767	4549	170.257	170.012	3410	135.307	3453	137.294	136.301	6416	266.607	5809	223.51	245.058	0.377589	8.4041e-10
Mycth_2084107		3158	207.255	3131	213.248	210.252	521	37.1063	272	19.4286	28.2674	1170	71.8246	1174	74.2211	73.0229	1281	81.2322	1311	85.1891	83.2106	1505	103.68	1952	134.749	119.214	1286	92.7768	1255	83.8358	88.3063	0.0580769	0.251581
Mycth_2084160		1182	71.9264	1162	73.3812	72.6538	983	64.9144	915	60.5996	62.757	1526	86.8599	1294	75.8527	81.3563	1589	93.4286	1449	87.3025	90.3655	1128	72.0515	1327	84.9364	78.494	1145	76.5915	1188	73.5833	75.0874	0.138319	0.567204
Mycth_2084256	One of six ATPases of the 19S regulatory particle of the 26S proteasome involved in the degradation of ubiquitinated substrates; bound by ubiquitin-protein ligases Ubr1p and Ufd4p; localized mainly to the nucleus throughout the cell cycle	5772	160.488	5592	161.358	160.923	7236	218.339	7185	217.43	217.884	5682	147.778	5406	144.796	146.287	5742	154.264	6092	167.711	160.988	7392	215.745	6276	183.548	199.647	10335	315.886	12382	350.428	333.157	0.0695077	2.61802e-06
Mycth_2084292		375	12.3212	383	13.0596	12.6904	117	4.17182	127	4.54155	4.35669	100	3.07338	175	5.53894	4.30616	603	19.1437	562	18.283	18.7133	353	12.1748	230	7.94883	10.0618	427	15.4225	409	13.6785	14.5505	1.91626e-19	0.026278
Mycth_2084467	Putative ATP-dependent RNA helicase, nucleolar protein required for synthesis of 60S ribosomal subunits at a late step in the pathway; sediments with 66S pre-ribosomes in sucrose gradients	610	15.4756	532	14.0068	14.7412	214	5.89181	226	6.24029	6.06605	411	9.75336	451	11.022	10.3877	468	11.4723	471	11.8311	11.6517	244	6.49788	275	7.33844	6.91816	282	7.86452	262	6.76569	7.31511	0.191278	0.345156
Mycth_2084531	Cytosolic and mitochondrial glutathione oxidoreductase, converts oxidized glutathione to reduced glutathione; mitochondrial but not cytosolic form has a role in resistance to hyperoxia	3128	97.9175	2830	91.9365	94.927	23799	808.479	45599	1553.56	1181.02	5102	149.392	5551	167.39	158.391	5911	178.789	6023	186.678	182.733	6477	212.829	5711	188.043	200.436	16096	553.881	22304	710.671	632.276	0.0144341	1.85211e-18
Mycth_2084627	Essential, non-ATPase regulatory subunit of the 26S proteasome; has similarity to the human p40 proteasomal subunit and to another S. cerevisiae regulatory subunit, Rpn11p	2922	105.006	2555	95.2864	100.146	2871	111.965	2778	108.653	110.309	3142	105.617	3208	111.054	108.335	2734	94.9328	2898	103.114	99.0234	3007	113.43	3198	120.882	117.156	3261	128.821	3410	124.732	126.777	0.918201	0.0724979
Mycth_2084695		12537	482.859	10676	426.72	454.79	11529	481.876	8509	356.684	419.28	21081	759.472	15480	574.333	666.902	2069	76.9968	2374	90.5305	83.7636	6837	276.411	8682	351.721	314.066	9991	423	16378	642.066	532.533	1.55616e-72	0.000227413
Mycth_2084736		11240	271.514	10565	264.852	268.183	6695	175.507	5667	148.99	162.248	10589	239.263	9699	225.694	232.478	10538	245.963	10541	252.113	249.038	6844	173.54	8082	205.351	189.446	2522	66.9694	2504	61.5677	64.2685	0.132167	4.83382e-18
Mycth_2084777		207	10.3588	219	11.3735	10.8661	106	5.75656	85	4.62953	5.19305	238	11.1407	292	14.0763	12.6085	180	8.70359	86	4.26115	6.48237	189	9.92809	178	9.36942	9.64876	84	4.62088	104	5.29744	4.95916	0.0181725	0.0194578
Mycth_2085008		2446	102.238	2561	111.089	106.664	14312	649.19	12172	553.726	601.458	19191	750.32	26215	1055.53	902.925	1831	73.9484	1748	72.3409	73.1446	2012	88.2767	1846	81.1594	84.7181	574	26.3737	844	35.9079	31.1408	1.11669e-123	8.90762e-08
Mycth_2085059	Regulatory subunit of acetolactate synthase, which catalyzes the first step of branched-chain amino acid biosynthesis; enhances activity of the Ilv2p catalytic subunit, localizes to mitochondria	4277	175.745	3953	168.569	172.157	6082	271.21	5964	266.722	268.966	8417	323.515	8171	323.433	323.474	7214	286.421	6814	277.225	281.823	10960	472.734	8609	372.09	422.412	10104	456.395	10456	437.321	446.858	0.56895	0.261011
Mycth_2085328		2889	132.721	2702	128.82	130.771	1245	62.0694	1600	79.9999	71.0347	373	16.0286	352	15.5776	15.8031	738	32.7592	733	33.3413	33.0503	903	43.5455	811	39.189	41.3673	427	21.5637	351	16.4131	18.9884	7.35916e-11	5.45775e-05
Mycth_2085453		1291	46.1983	1060	39.3653	42.7818	413	16.0386	457	17.7989	16.9188	621	20.7867	613	21.1313	20.959	1073	37.1009	891	31.5693	34.3351	1647	61.8667	1554	58.4929	60.1798	2875	113.095	3341	121.694	117.394	2.94855e-06	6.56872e-11
Mycth_2085599		25567	678.33	23365	643.332	660.831	6939	199.791	6564	189.543	194.667	19219	476.964	16609	424.493	450.729	5285	135.485	5377	141.25	138.368	7669	213.581	10031	279.935	246.758	2506	73.0882	2646	71.4568	72.2725	1.29014e-34	5.49003e-19
Mycth_2085772		336	10.8305	278	9.29953	10.065	1812	63.3845	2813	98.6861	81.0353	188	5.66839	255	7.91798	6.79319	316	9.84194	286	9.12771	9.48482	180	6.09038	173	5.86552	5.97795	533	18.886	807	26.4773	22.6817	0.0213636	5.98411e-15
Mycth_2085895	Probable phosphopantothenoylcysteine synthetase (PPCS), which catalyzes the second step of coenzyme A biosynthesis from pantothenate; null mutant lethality is complemented by E. coli coaBC (encoding a bifunctional enzyme with PPCS activity)	1351	58.1369	938	41.8897	50.0133	2102	98.1625	2044	95.7315	96.947	2388	96.1224	2351	97.4574	96.7899	1180	49.0641	1032	43.9707	46.5174	1346	60.8002	1367	61.8753	61.3377	342	16.1781	416	18.2214	17.1997	1.62588e-10	1.36207e-17
Mycth_2085975	Putative protein of unknown function; expression is reduced in a gcr1 null mutant; GFP-fusion protein localizes to the vacuole; expression pattern and physical interactions suggest a possible role in ribosome biogenesis	3020	68.597	3490	82.2681	75.4326	1110	27.3614	1021	25.2407	26.3011	1977	42.0048	2371	51.8795	46.9422	1595	35.0062	1797	40.4142	37.7102	1299	30.9721	1516	36.2201	33.5961	928	23.1713	1022	23.6288	23.4001	0.2328	0.0792644
Mycth_2086155	Histone methyltransferase with a role in transcriptional elongation, methylates a lysine residue of histone H3; associates with the C-terminal domain of Rpo21p; histone methylation activity is regulated by phosphorylation status of Rpo21p	1470	26.5441	1235	23.1433	24.8437	668	13.0901	574	11.2808	12.1855	738	12.4652	925	16.0901	14.2776	663	11.5677	747	13.3554	12.4616	480	9.09818	699	13.2764	11.1873	156	3.09656	191	3.51055	3.30356	0.720092	6.92271e-09
Mycth_2086212	TFIIA small subunit; involved in transcriptional activation, acts as antirepressor or as coactivator; homologous to smallest subunit of human and Drosophila TFIIA	3700	229.812	3042	196.082	212.947	1374	92.6136	1436	97.0742	94.8439	1732	100.627	2254	134.863	117.745	2387	143.255	2342	144.028	143.641	1766	115.14	1789	116.878	116.009	2625	179.228	2850	180.181	179.704	0.0133335	4.86856e-07
Mycth_2086248		10693	224.67	8262	180.152	202.411	5412	123.401	7196	164.556	143.979	4899	96.2823	4266	86.3439	91.3131	2500	50.754	2272	47.2651	49.0096	2577	56.8359	3008	66.4775	61.6567	2324	53.6767	1880	40.2064	46.9415	5.42545e-08	0.3528
Mycth_2086391	Hsp70 family ATPase, constituent of the import motor component of the Translocase of the Inner Mitochondrial membrane (TIM23 complex); involved in protein translocation and folding; subunit of SceI endonuclease	8927	181.146	8404	176.977	179.061	21299	469.027	25276	558.224	513.626	18662	354.221	17496	342.001	348.111	8755	171.658	9804	196.976	184.317	5826	124.096	7087	151.264	137.68	10452	233.145	12607	260.391	246.768	1.70717e-10	5.79227e-09
Mycth_2086451	Protein required for mismatch repair in mitosis and meiosis as well as crossing over during meiosis; forms a complex with Pms1p and Msh2p-Msh3p during mismatch repair; human homolog is associated with hereditary non-polyposis colon cancer	1767	38.3427	1983	44.6558	41.4993	688	16.2014	761	17.9725	17.087	1090	22.1242	1127	23.5579	22.841	2066	43.3174	2006	43.0988	43.2081	1482	33.7566	1324	30.2195	31.988	1528	36.4481	1570	34.6768	35.5624	1.473e-13	0.0986849
Mycth_2086470	Mitochondrial ribosomal protein of the large subunit	2200	129.995	2131	130.676	130.335	2231	143.061	2136	137.367	140.214	2310	127.676	2420	137.748	132.712	2300	131.316	2581	151.001	141.158	1918	118.964	1973	122.626	120.795	2084	135.365	2364	142.182	138.773	0.190425	0.0288746
Mycth_2086520	Component of the septin ring of the mother-bud neck that is required for cytokinesis; septins recruit proteins to the neck and can act as a barrier to diffusion at the membrane, and they comprise the 10nm filaments seen with EM	16381	330.821	14746	309.055	319.938	14835	325.13	15286	335.989	330.56	14372	271.497	13487	262.382	266.939	9934	193.849	10150	202.958	198.403	12920	273.892	12526	266.083	269.988	7613	169.011	8685	178.532	173.771	0.0143555	0.00688351
Mycth_2086714		1636	37.0944	1609	37.8607	37.4776	1271	31.2743	1568	38.6945	34.9844	2037	43.2026	2141	46.7636	44.9831	1361	29.8173	1350	30.3072	30.0623	1675	39.8661	1954	46.6017	43.2339	926	23.0803	789	18.2094	20.6448	0.00113257	8.71826e-06
Mycth_2086729	Protein of unknown function; interacts weakly with Knr4p; YMR262W is not an essential gene	914	30.6229	733	25.4866	28.0547	742	26.9787	611	22.2802	24.6294	1093	34.2542	1097	35.4056	34.8299	595	19.262	713	23.6525	21.4573	1135	39.9171	1271	44.7917	42.3544	542	19.962	621	21.178	20.57	0.000646536	5.00819e-06
Mycth_2086739		5609	202.422	4510	168.911	185.666	2470	96.7356	2157	84.7228	90.7292	4090	138.067	3809	132.419	135.243	910	31.7321	897	32.0518	31.892	2148	81.3711	2575	97.7467	89.5589	723	28.6824	629	23.1055	25.894	4.30462e-48	4.59882e-17
Mycth_2086765		1263	61.6313	1170	59.2505	60.4409	782	41.4116	925	49.1267	45.2692	1265	57.7408	1120	52.6481	55.1944	1528	72.0455	1211	58.51	65.2778	750	38.417	940	48.2479	43.3324	507	27.1964	541	26.8713	27.0338	0.0571454	0.0209461
Mycth_2086777	Subunit F of the eight-subunit V1 peripheral membrane domain of vacuolar H+-ATPase (V-ATPase), an electrogenic proton pump found throughout the endomembrane system; required for the V1 domain to assemble onto the vacuolar membrane	3766	173.01	3032	144.554	158.782	2881	143.632	3397	169.85	156.741	4812	206.781	4363	193.082	199.932	3561	158.07	3145	143.054	150.562	3326	160.39	3811	184.155	172.272	3503	176.904	4193	196.069	186.486	0.0505175	0.107113
Mycth_2086920		1773	238.553	1838	256.643	247.598	2187	319.331	2301	336.953	328.142	1204	151.529	1526	197.786	174.658	3077	400.026	2752	366.616	383.321	1679	237.132	1040	147.184	192.158	2902	429.218	3041	416.47	422.844	3.87107e-16	1.95377e-06
Mycth_2086957	Protein with a potential role in cell survival pathways, required for the diauxic growth shift; expression in mammalian cells increases survival under conditions inducing apoptosis; mutant has increased aneuploidy tolerance	4325	145.192	3742	130.367	137.78	2484	90.4951	2757	100.733	95.614	3142	98.6636	3016	97.5336	98.0986	2990	96.987	3077	102.276	99.6313	2753	97.0123	2863	101.095	99.0537	1671	61.6649	1791	61.1991	61.432	0.38497	0.00199669
Mycth_2087011		1230	39.0305	957	31.5151	35.2728	541	18.63	575	19.8584	19.2442	1010	29.9788	971	29.6814	29.8301	1544	47.3403	1798	56.4906	51.9155	930	30.9774	1002	33.444	32.2107	2670	93.1354	2879	92.9893	93.0623	3.05961e-09	3.39567e-27
Mycth_2087100	N-succinyl-5-aminoimidazole-4-carboxamide ribotide (SAICAR) synthetase, required for 'de novo' purine nucleotide biosynthesis; red pigment accumulates in mutant cells deprived of adenine	1439	72.5095	1191	62.2808	67.3951	1521	83.1726	1470	80.6175	81.895	1743	82.1534	1737	84.314	83.2337	727	35.396	751	37.4681	36.432	802	42.4201	1020	54.0613	48.2407	743	41.1555	765	39.2363	40.1959	2.03918e-13	0.752773
Mycth_2087157		4485	213.744	5250	259.656	236.7	2001	103.489	1490	77.285	90.387	2192	97.7159	2531	116.195	106.956	2853	131.377	3058	144.297	137.837	4034	201.804	3526	176.752	189.278	1024	53.6458	1275	61.8491	57.7474	0.000717475	1.13963e-14
Mycth_2087238		1354	88.9757	1437	97.9981	93.4869	1551	110.607	1546	110.571	110.589	1214	74.6218	1371	86.7873	80.7046	2249	142.8	2126	138.326	140.563	1996	137.682	1456	100.639	119.16	2954	213.387	3369	225.344	219.366	1.52085e-10	6.49766e-06
Mycth_2087375		1880	37.8774	1853	38.7441	38.3108	679	14.846	647	14.1875	14.5167	767	14.4548	723	14.0322	14.2435	789	15.3598	737	14.702	15.0309	758	16.0308	883	18.7127	17.3717	768	17.0094	770	15.7909	16.4001	0.330969	0.659155
Mycth_2087474	Cytoplasmic and mitochondrial histidine tRNA synthetase; efficient mitochondrial localization requires both a presequence and an amino-terminal sequence; mutations in human ortholog HARS2 are associated with Perrault syndrome	2562	74.9113	2296	69.6704	72.2908	3947	125.243	4438	141.232	133.237	4029	110.194	3690	103.935	107.065	5842	165.05	5555	160.82	162.935	5848	179.49	5533	170.169	174.829	3599	115.679	3327	99.0178	107.348	6.3544e-08	0.00319807
Mycth_2087521	Integral membrane protein that is required for vacuolar H+-ATPase (V-ATPase) function, although not an actual component of the V-ATPase complex; functions in the assembly of the V-ATPase; localized to the yeast endoplasmic reticulum (ER)	1660	128.842	1426	114.862	121.852	582	49.0218	491	41.4771	45.2494	782	56.7741	862	64.4499	60.612	1128	84.5948	1040	79.9227	82.2588	763	62.1638	839	68.4957	65.3297	701	59.8097	724	57.1979	58.5038	0.000742895	0.917903
Mycth_2087754		691	46.5475	593	41.4554	44.0015	734	53.6576	785	57.5528	55.6052	580	36.5461	669	43.4121	39.9791	6284	409.016	6083	405.718	407.367	4302	304.195	3109	220.288	262.242	6123	453.406	6121	419.695	436.551	6.98348e-150	9.24392e-05
Mycth_2087774		279	15.8785	353	20.8492	18.3639	564	34.8339	501	31.0329	32.9334	432	22.9977	433	23.7389	23.3683	485	26.6707	440	24.794	25.7323	638	38.1146	446	26.6989	32.4067	508	31.7815	741	42.9257	37.3536	0.250141	0.245506
Mycth_2087807	Glucosidase II catalytic subunit required for normal cell wall synthesis; mutations in rot2 suppress tor2 mutations, and are synthetically lethal with rot1 mutations	1784	27.1074	1439	22.6914	24.8994	335	5.52401	552	9.12872	7.32636	1305	18.548	1362	19.9359	19.2419	800	11.7454	1037	15.6012	13.6733	1145	18.2626	1250	19.9781	19.1203	837	13.9805	1125	17.3995	15.69	0.0337334	0.700181
Mycth_2087998	RNA binding protein, component of the U1 snRNP protein; mutants are defective in meiotic recombination and in formation of viable spores, involved in the formation of DSBs through meiosis-specific splicing of REC107 pre-mRNA; Nam8p regulon embraces the meiotic pre-mRNAs of REC107, HFM1, AMA1 SPO22 and PCH2; the putative RNA binding domains RRM2 and RRM3 are required for Nam8p meiotic function	6663	126.922	5951	117.642	122.282	4679	96.7244	6052	125.471	111.098	6301	112.272	6133	112.54	112.406	8467	155.841	7936	149.677	152.759	6977	139.508	7042	141.096	140.302	10594	221.835	9990	193.698	207.766	1.32819e-05	2.84042e-06
Mycth_2088056	DnaJ-like chaperone required for nuclear membrane fusion during mating, localizes to the ER membrane; exhibits genetic interactions with KAR2	285	15.5269	297	16.792	16.1594	459	27.1374	462	27.3942	27.2658	148	7.54214	207	10.8636	9.20289	594	31.2688	443	23.8963	27.5825	393	22.4747	275	15.7588	19.1168	1103	66.057	1192	66.1009	66.079	2.79364e-12	4.67665e-15
Mycth_2088086	Alpha subunit of the F1 sector of mitochondrial F1F0 ATP synthase, which is a large, evolutionarily conserved enzyme complex required for ATP synthesis; phosphorylated	24087	581.572	20921	524.217	552.894	30596	801.682	32936	865.505	833.593	40570	916.262	40499	941.957	929.109	22061	514.673	20362	486.775	500.724	18682	473.487	21743	552.195	512.841	16042	425.779	16819	413.346	419.562	1.17826e-10	0.563172
Mycth_2088125	Zeta subunit of the coatomer complex (COPI), which coats Golgi-derived transport vesicles; involved in retrograde transport between Golgi and ER	2469	160.796	2418	163.424	162.11	1493	105.519	1449	102.707	104.113	2000	121.836	2293	143.854	132.845	1972	124.092	1821	117.422	120.757	1594	108.969	1891	129.538	119.254	844	60.4227	926	61.3841	60.9034	0.910836	1.43666e-05
Mycth_2088191	Beta subunit of the capping protein (CP) heterodimer (Cap1p and Cap2p) which binds to the barbed ends of actin filaments preventing further polymerization; localized predominantly to cortical actin patches	2238	114.582	1833	97.3925	105.987	1621	90.0648	1582	88.1535	89.1092	2148	102.869	2202	108.602	105.735	4342	214.798	3806	192.935	203.867	2904	156.069	2828	152.295	154.182	2597	146.161	3374	175.83	160.996	7.03293e-15	0.253691
Mycth_2088202	Primary component of eisosomes, which are large immobile cell cortex structures associated with endocytosis; null mutants show activation of Pkc1p/Ypk1p stress resistance pathways; detected in phosphorylated state in mitochondria; member of the BAR domain family	1380	37.6315	1189	33.6483	35.6399	3188	94.3427	2488	73.8416	84.0921	1515	38.6438	1510	39.6658	39.1548	830	21.8694	1034	27.9178	24.8936	1387	39.7021	1438	41.2462	40.4741	1034	30.9955	1173	32.5584	31.7769	0.00114827	0.407406
Mycth_2088290	Type I HSP40 co-chaperone involved in regulation of the HSP90 and HSP70 functions; involved in protein translocation across membranes; member of the DnaJ family	4717	111.981	5708	140.628	126.305	12891	332.111	16081	415.5	373.806	8742	194.127	8206	187.663	190.895	6379	146.325	7042	165.525	155.925	5050	125.845	4982	124.405	125.125	5994	156.423	7442	179.83	168.127	0.204668	0.000800915
Mycth_2088454	Saccharopine dehydrogenase (NAD+, L-lysine-forming), catalyzes the conversion of saccharopine to L-lysine, which is the final step in the lysine biosynthesis pathway; also has mRNA binding activity	1582	57.7051	1541	58.3335	58.0193	1472	58.2683	1738	68.9978	63.633	2406	82.0913	2308	81.0978	81.5946	3553	125.224	2998	108.275	116.749	3376	129.263	2932	112.493	120.878	2021	81.0361	2186	81.1615	81.0988	2.17604e-05	0.0441881
Mycth_2088473	Protein component of the small (40S) ribosomal subunit; identical to Rps11Bp and has similarity to E. coli S17 and rat S11 ribosomal proteins	13814	811.548	15205	927.02	869.284	16864	1075.16	15707	1004.31	1039.73	20816	1143.9	20378	1153.25	1148.57	24519	1391.82	23141	1346.06	1368.94	8980	553.777	11784	728.182	640.979	5763	372.176	4681	279.915	326.045	0.00369286	0.000220823
Mycth_2088766		3238	64.7263	2610	54.1443	59.4353	1283	27.8322	1582	34.4182	31.1252	2539	47.4745	2268	43.673	45.5738	6980	134.817	6825	135.081	134.949	2616	54.8915	2450	51.5137	53.2026	11507	252.855	11080	225.443	239.149	6.55836e-38	7.2863e-48
Mycth_2088816	Subunit of the oligosaccharyltransferase complex of the ER lumen, which catalyzes asparagine-linked glycosylation of newly synthesized proteins; forms a subcomplex with Ost3p and Ost4p and is directly involved in catalysis	3556	79.3579	2910	67.3953	73.3766	2817	68.2232	2734	66.4056	67.3144	4090	85.3779	4181	89.8824	87.6302	2506	54.0375	2716	60.013	57.0252	3784	88.6427	3669	86.1248	87.3838	1625	39.8645	1815	41.2285	40.5465	0.000122943	2.70929e-08
Mycth_2088876	Subunit of U3-containing 90S preribosome processome complex involved in 18S rRNA biogenesis and small ribosomal subunit assembly; stimulates Bms1p GTPase and U3 binding activity; similar to RNA cyclase-like proteins but no activity detected	654	26.7011	668	28.3033	27.5022	220	9.74746	277	12.3086	11.028	532	20.3169	629	24.7382	22.5276	768	30.2969	704	28.4585	29.3777	289	12.3855	406	17.4353	14.9104	566	25.4023	513	21.3188	23.3605	0.00758883	0.000990384
Mycth_2088965	Alkaline dihydroceramidase, involved in sphingolipid metabolism; preferentially hydrolyzes dihydroceramide to a free fatty acid and dihydrosphingosine; has a minor reverse activity	1755	54.0746	1554	49.6908	51.8827	1752	58.5824	1855	62.2069	60.3947	1409	40.6089	1688	50.102	45.3555	1387	41.2932	1400	42.7103	42.0017	1657	53.5923	1604	51.9844	52.7884	1013	34.3108	1050	32.9305	33.6206	0.980947	0.0095476
Mycth_2089049	Putative protein of unknown function; mutant has long chronological lifespan; has homology to Staphylococcus aureus nuclease; GFP-fusion protein localizes to mitochondria; is induced in response to the DNA-damaging agent MMS	861	28.473	1097	37.6483	33.0606	1160	41.6299	917	33.0048	37.3173	1049	32.4489	1090	34.7234	33.5862	1173	37.4812	1076	35.2314	36.3563	927	32.1791	914	31.7928	31.9859	1091	39.6606	1206	40.5948	40.1277	0.185024	0.00639491
Mycth_2089137		163	8.32026	115	6.09193	7.20609	172	9.52784	194	10.7778	10.1528	277	13.2258	250	12.2929	12.7594	275	13.5634	302	15.2631	14.4132	236	12.6452	243	13.0469	12.846	142	7.96787	119	6.18285	7.07536	0.276736	0.0239412
Mycth_2089163	WD-repeat protein involved in ribosome biogenesis; may interact with ribosomes; required for maturation and efficient intra-nuclear transport or pre-60S ribosomal subunits, localizes to the nucleolus	1899	56.6627	1553	48.0897	52.3762	1117	36.1695	1147	37.2489	36.7092	1679	46.8616	1852	53.2328	50.0472	1428	41.1705	1799	53.1485	47.1595	1137	35.612	1301	40.8321	38.2221	663	21.7466	629	19.1036	20.4251	0.905144	0.000137802
Mycth_2089183	Ty1 enhancer activator required for full levels of Ty enhancer-mediated transcription; C6 zinc cluster DNA-binding protein	4084	82.6746	3193	67.08	74.8773	1792	39.3678	1791	39.4603	39.414	4337	82.124	3670	71.5679	76.8459	902	17.6432	1081	21.667	19.6551	3413	72.5248	4511	96.0531	84.2889	1254	27.9054	1510	31.114	29.5097	8.61691e-34	2.16609e-11
Mycth_2089196		2404	51.8563	2124	47.5477	49.702	1447	33.8729	1649	38.7138	36.2933	2045	41.2624	2059	42.7848	42.0236	1177	24.5318	1362	29.0892	26.8105	1023	23.1636	1292	29.3145	26.239	644	15.2707	701	15.3914	15.331	0.000347896	0.00393359
Mycth_2089248	Cytoplasmic thioredoxin isoenzyme of the thioredoxin system which protects cells against oxidative and reductive stress, forms LMA1 complex with Pbi2p, acts as a cofactor for Tsa1p, required for ER-Golgi transport and vacuole inheritance	1752	115.876	1498	102.821	109.348	1031	74.0007	1224	88.1089	81.0548	1194	73.8684	1148	73.1422	73.5053	1395	89.1497	1381	90.436	89.7929	2068	143.574	1757	122.232	132.903	1416	102.95	1609	108.32	105.635	0.0098944	0.513244
Mycth_2089267	Mitochondrial hsp70-type molecular chaperone, required for assembly of iron/sulfur clusters into proteins at a step after cluster synthesis, and for maturation of Yfh1p, which is a homolog of human frataxin implicated in Friedreich's ataxia	10389	189.542	13197	249.871	219.707	9810	194.231	10425	207.008	200.619	12203	208.254	10611	186.49	197.372	8989	158.464	8856	159.977	159.22	6811	130.439	6941	133.201	131.82	5468	109.664	5559	103.234	106.449	0.178181	0.469057
Mycth_2089286		487	17.4517	374	13.9088	15.6803	296	11.5111	325	12.6757	12.0934	467	15.6538	506	17.4673	16.5606	588	20.3597	526	18.6631	19.5114	577	21.7045	620	23.3697	22.5371	664	26.1567	615	22.4325	24.2946	0.0833319	0.184626
Mycth_2089545	Peroxisomal 2,4-dienoyl-CoA reductase, auxiliary enzyme of fatty acid beta-oxidation; homodimeric enzyme required for growth and sporulation on petroselineate medium; expression induced during late sporulation and in the presence of oleate	736	30.7129	630	27.283	28.998	965	43.7006	655	29.7483	36.7245	1565	61.0874	1307	52.5394	56.8134	6381	257.287	5885	243.152	250.219	4470	195.801	2095	91.9559	143.878	29755	1364.92	32111	1363.92	1364.42	9.89999e-56	7.53919e-25
Mycth_2089588		12542	308.966	9868	252.279	280.623	2136	57.1034	2208	59.1999	58.1517	8726	201.073	6608	156.812	178.943	3250	77.3594	3350	81.7103	79.5348	6719	173.745	8517	220.69	197.218	4319	116.959	5559	139.391	128.175	1.40967e-11	0.0394064
Mycth_2089610		711	32.0569	813	38.0409	35.0489	1361	66.5927	1423	69.8288	68.2108	1499	63.219	1845	80.1335	71.6763	460	20.0399	456	20.3566	20.1982	1320	62.4726	817	38.7459	50.6093	1314	65.1257	1442	66.1774	65.6515	1.12548e-25	0.0700466
Mycth_2089701		502	13.0273	298	8.02558	10.5265	120	3.37948	124	3.50229	3.44088	415	10.0738	380	9.49952	9.78667	235	5.89258	278	7.14306	6.51782	197	5.36639	305	8.32538	6.84588	401	11.4393	402	10.6187	11.029	0.0436064	0.00190443
Mycth_2089733		3958	92.4987	3126	75.8153	84.157	1430	36.2671	1588	40.3913	38.3292	2106	46.0376	2135	48.0644	47.051	10022	226.308	8806	203.763	215.036	3712	91.0608	2708	66.5673	78.814	7615	195.63	6404	152.336	173.983	1.45866e-71	4.61247e-08
Mycth_2089819		3301	119.467	3737	140.357	129.912	1067	41.9068	1515	59.6752	50.791	1124	38.0508	1392	48.5298	43.2903	1715	59.9726	1763	63.1747	61.5737	1046	39.7373	1052	40.0471	39.8922	955	37.9937	913	33.6331	35.8134	7.26218e-05	0.915641
Mycth_2089827	Protein that forms a heterotrimeric complex with Erp1, Erp2p, and Emp24, member of the p24 family involved in endoplasmic reticulum to Golgi transport	3455	195.108	3391	198.73	196.919	3611	221.295	2977	182.972	202.133	4278	225.976	4799	261.062	243.519	2907	158.62	2742	153.314	155.967	3816	226.203	4069	241.695	233.949	2385	148.054	2871	165.026	156.54	9.93949e-05	0.027976
Mycth_2089843		1041	40.1545	1047	41.9119	41.0332	870	36.4183	1029	43.1993	39.8088	646	23.3083	767	28.5	25.9041	1315	49.0111	1334	50.9479	49.9795	1267	51.3007	818	33.1886	42.2446	3166	134.245	4613	181.117	157.681	1.96109e-11	3.74152e-13
Mycth_2089931		2159	61.096	2012	59.0875	60.0917	522	16.0305	481	14.8144	15.4224	1845	48.8371	2028	55.2833	52.0602	914	24.9914	1039	29.1114	27.0514	1105	32.8236	1181	35.153	33.9883	591	18.3845	568	16.3606	17.3726	2.77228e-08	2.29025e-05
Mycth_2089975		838	55.7139	764	52.7133	54.2136	84	6.0606	131	9.47913	7.76986	134	8.33332	134	8.58203	8.45767	255	16.3812	188	12.3756	14.3784	122	8.51418	170	11.8883	10.2012	183	13.3744	245	16.5797	14.9771	0.00292972	0.0241232
Mycth_2090056	Pseudouridine synthase catalytic subunit of box H/ACA small nucleolar ribonucleoprotein particles (snoRNPs), acts on both large and small rRNAs and on snRNA U2; mutations in human ortholog dyskerin cause the disorder dyskeratosis congenita	3261	86.3394	3527	96.9107	91.6251	2945	84.6175	2769	79.792	82.2048	4878	120.808	5038	128.494	124.651	3924	100.386	4381	114.847	107.616	2156	59.9198	3013	83.9092	71.9145	3004	87.4305	2636	71.0389	79.2347	0.516164	0.165514
Mycth_2090061	Amidase, removes the amide group from N-terminal asparagine and glutamine residues to generate proteins with N-terminal aspartate and glutamate residues that are targets of ubiquitin-mediated degradation	404	14.2373	368	13.4587	13.848	228	8.71962	226	8.66827	8.69395	369	12.1637	387	13.1378	12.6508	257	8.75114	226	7.88573	8.31844	270	9.98788	297	11.0092	10.4985	124	4.80366	117	4.19686	4.50026	0.0388045	0.000154864
Mycth_2090388	Mitochondrial ribosomal protein of the large subunit	2215	70.462	2158	71.2427	70.8523	2390	82.5079	2457	85.0676	83.7878	3005	89.4169	2937	90.0018	89.7093	2739	84.1896	2225	70.0807	77.1352	1365	45.5803	1784	59.6937	52.637	1654	57.8391	1733	56.1141	56.9766	0.574526	0.148197
Mycth_2090403		3741	111.69	3451	106.925	109.308	1932	62.5966	1821	59.1718	60.8842	2416	67.4711	2233	64.2216	65.8464	4085	117.843	3754	110.971	114.407	4765	149.332	4195	131.738	140.535	1913	62.7836	2099	63.7869	63.2853	3.21239e-11	9.3483e-08
Mycth_2090548	Ubiquitin-conjugating enzyme (E2) and catalytic subunit of SCF ubiquitin-protein ligase complex (together with Skp1p, Rbx1p, Cdc53p, and an F-box protein) that regulates cell cycle progression by targeting key substrates for degradation	1276	48.0559	1513	59.1348	53.5953	2334	95.3924	2108	86.4061	90.8992	2329	82.0464	2306	83.6606	82.8535	1810	65.8658	2021	75.3615	70.6137	2836	112.116	2517	99.7083	105.912	5048	208.987	6748	258.68	233.834	0.468723	1.49069e-10
Mycth_2090554	NADP(+)-dependent glutamate dehydrogenase, synthesizes glutamate from ammonia and alpha-ketoglutarate; rate of alpha-ketoglutarate utilization differs from Gdh3p; expression regulated by nitrogen and carbon sources	2001	45.512	1845	43.5495	44.5308	2322	57.3136	1621	40.1273	48.7205	12364	263.046	15844	347.144	305.095	17548	385.649	17735	399.39	392.52	15775	376.627	11072	264.885	320.756	13391	334.809	12906	298.788	316.798	0.000832998	0.586458
Mycth_2090568	Minor isoform of tropomyosin, binds to and stabilizes actin cables and filaments, which direct polarized cell growth and the distribution of several organelles; appears to have distinct and also overlapping functions with Tpm1p	12162	653.512	11206	624.895	639.203	9414	548.958	7610	445.052	497.005	12537	630.139	11624	601.686	615.912	8381	435.141	8329	443.128	439.134	7890	445.03	8918	504.044	474.537	3966	234.264	4465	244.209	239.237	0.00373968	3.7316e-07
Mycth_2090577	Subunit A of the eight-subunit V1 peripheral membrane domain of the vacuolar H+-ATPase; protein precursor undergoes self-catalyzed splicing to yield the extein Tfp1p and the intein Vde (PI-SceI), which is a site-specific endonuclease	5888	133.98	5857	138.311	136.145	4722	116.605	5102	126.355	121.48	6112	130.092	5392	118.192	124.142	6108	134.294	5402	121.707	128	6769	161.682	6618	158.399	160.04	4431	110.836	4869	112.773	111.804	0.342863	0.0457525
Mycth_2090608		783	36.3973	765	36.9043	36.6508	1279	64.5201	1149	58.1308	61.3254	1380	60.0041	1512	67.7058	63.855	487	21.8737	466	21.4477	21.6607	707	34.4978	777	37.991	36.2444	466	23.8121	697	32.9787	28.3954	4.61802e-20	0.577897
Mycth_2090611	High affinity methionine permease, integral membrane protein with 13 putative membrane-spanning regions; also involved in cysteine uptake	609	14.8447	619	15.6586	15.2516	279	7.3803	397	10.5323	8.95628	517	11.7879	548	12.8677	12.3278	542	12.7655	592	14.2877	13.5266	576	14.738	611	15.6656	15.2018	1115	29.8767	1352	33.5446	31.7106	0.226906	6.81135e-11
Mycth_2090680	B subunit of DNA polymerase alpha-primase complex, required for initiation of DNA replication during mitotic and premeiotic DNA synthesis; also functions in telomere capping and length regulation	2020	34.8703	1996	35.758	35.3141	800	14.9869	689	12.945	13.9659	1617	26.1101	1800	29.9325	28.0213	1256	20.9498	1231	21.0402	20.995	1063	19.262	1520	27.5994	23.4307	383	7.26788	298	5.23616	6.25202	0.0538617	1.30178e-11
Mycth_2090891		9666	768.959	13527	1116.78	942.868	42498	3668.95	48066	4161.72	3915.33	16447	1223.88	16116	1235.04	1229.46	85701	6587.61	80672	6354.29	6470.95	143396	11974.5	79704	6669.43	9321.96	45323	3963.51	57065	4620.82	4292.16	3.37136e-104	0.00239904
Mycth_2090897		516	20.983	415	17.5135	19.2482	550	24.2715	554	24.5191	24.3953	604	22.9746	757	29.6537	26.3142	1214	47.7003	1210	48.7181	48.2092	646	27.5748	683	29.2139	28.3944	926	41.3936	693	28.6842	35.0389	3.19846e-09	0.0560165
Mycth_2090929		783	37.2115	810	39.9492	38.5803	1268	65.396	1224	63.3103	64.3531	1079	47.9657	1372	62.8109	55.3883	816	37.4706	796	37.4555	37.463	605	30.181	658	32.8922	31.5366	481	25.1284	452	21.8648	23.4966	0.0121233	0.282769
Mycth_2090930	Mitochondrial ribosomal protein of the large subunit; overproduction suppresses mutations in the COX2 leader peptide-encoding region	840	51.1152	853	53.8676	52.4914	1165	76.9331	1379	91.3299	84.1315	1288	73.3129	1445	84.7041	79.0085	1125	66.1468	1105	66.5764	66.3616	542	34.6205	649	41.5401	38.0803	588	39.3326	546	33.8186	36.5756	0.442208	0.618242
Mycth_2091001	Mitochondrial ribosomal protein of the small subunit	2788	117.885	2811	123.349	120.617	3997	183.408	3553	163.509	173.458	4704	186.05	5040	205.288	195.669	3016	123.221	2959	123.88	123.55	1974	87.6149	2328	103.539	95.5768	2231	103.698	2154	92.7055	98.2019	2.10728e-05	0.242835
Mycth_2091453	Nuclear protein related to mammalian high mobility group (HMG) proteins, essential for function of H/ACA-type snoRNPs, which are involved in 18S rRNA processing	3066	105.071	3221	114.554	109.813	2061	76.649	1870	69.7479	73.1984	3061	98.1226	3387	111.813	104.968	2980	98.6764	3215	109.089	103.883	1847	66.4419	2159	77.8245	72.1332	2208	83.1793	1904	66.4157	74.7975	0.540764	0.268972
Mycth_2091473	Subunit 7 of the ubiquinol cytochrome-c reductase complex, which is a component of the mitochondrial inner membrane electron transport chain; oriented facing the mitochondrial matrix; N-terminus appears to play a role in complex assembly	5121	388.02	4708	370.206	379.113	10313	848.011	10012	825.654	836.833	10650	754.82	10868	793.259	774.039	5527	404.645	4991	374.433	389.539	4049	322.041	4707	375.142	348.592	3576	297.853	4201	324	310.926	3.64613e-12	0.921554
Mycth_2091486	Peroxisomal protein that binds AMP and mRNA, localizes to both the peroxisomal peripheral membrane and matrix, expression is highly inducible by oleic acid, similar to E. coli long chain acyl-CoA synthetase	1380	38.8147	1226	35.7862	37.3004	1709	52.1646	2124	65.0203	58.5925	2043	53.7501	1856	50.2876	52.0188	1985	53.9464	1772	49.3478	51.6471	1298	38.3226	1351	39.9691	39.1459	1761	54.4479	1621	46.4079	50.4279	0.576801	0.00264295
Mycth_2091488	Integral ER membrane protein that regulates phospholipid metabolism via an interaction with the FFAT motif of Opi1p, also involved in telomeric silencing, disruption causes inositol auxotrophy above 34 degrees C, VAP homolog	4516	121.459	4197	117.145	119.302	4836	141.149	4778	139.862	140.506	4998	125.738	4866	126.071	125.904	3634	94.438	3667	97.6505	96.0443	4395	124.079	4128	116.78	120.43	3585	105.991	3776	103.371	104.681	0.0391196	0.913463
Mycth_2091570	Putative protein of unknown function; green fluorescent protein (GFP)-fusion protein localizes to the membrane of the vacuole; physical interaction with Atg27p suggests a possible role in autophagy; YML018C is not an essential gene	390	12.053	394	12.6367	12.3449	186	6.23822	212	7.1309	6.68456	189	5.4637	242	7.20464	6.33417	417	12.4524	444	13.5863	13.0193	220	7.13702	186	6.04639	6.5917	488	16.5789	517	16.2635	16.4212	2.58023e-07	4.21319e-10
Mycth_2091689	Mitochondrial ribosomal protein of the small subunit; MRP17 exhibits genetic interactions with PET122, encoding a COX3-specific translational activator	1563	82.3376	1880	102.779	92.5584	2263	129.372	2063	118.281	123.827	2378	117.178	2612	132.55	124.864	1938	98.6458	1852	96.5979	97.6218	1566	86.5953	1645	91.1502	88.8727	1263	73.1387	1389	74.479	73.8089	0.110577	0.677587
Mycth_2091974	One of 10 subunits of the transport protein particle (TRAPP) complex of the cis-Golgi which mediates vesicle docking and fusion; involved in endoplasmic reticulum (ER) to Golgi membrane traffic	878	39.5166	821	38.3474	38.932	626	30.5757	722	35.3671	32.9714	829	34.9006	834	36.159	35.5298	697	30.3112	739	32.9319	31.6215	682	32.2205	779	36.8786	34.5496	521	25.7767	529	24.2344	25.0056	0.790006	0.18392
Mycth_2091985		1320	24.4059	1282	24.5989	24.5024	1299	26.0643	1271	25.5767	25.8205	1138	19.6814	1190	21.195	20.4382	1000	17.8651	1268	23.2128	20.5389	727	14.1097	741	14.4109	14.2603	1203	24.4507	1358	25.5572	25.0039	0.561959	3.24212e-08
Mycth_2092086	Sphinganine C4-hydroxylase, catalyses the conversion of sphinganine to phytosphingosine in sphingolipid biosyntheis	2465	64.5935	2290	62.2752	63.4343	4756	135.248	3901	111.257	123.252	4412	108.144	5301	133.812	120.978	1786	45.2208	1938	50.2821	47.7514	1674	46.0459	1647	45.396	45.7209	1816	52.3109	2116	56.4391	54.375	7.38896e-19	0.0189139
Mycth_2092214	Protein of unknown function, localized to the mitochondrial outer membrane	1132	28.3103	888	23.0472	25.6787	761	20.6537	861	23.4357	22.0447	1017	23.791	1149	27.6811	25.736	1934	46.7347	1732	42.8877	44.8112	1339	35.1513	1160	30.5146	32.833	875	24.0553	814	20.7212	22.3882	1.41028e-09	0.0893182
Mycth_2092294		296	10.4602	312	11.4422	10.9512	534	20.4789	616	23.6923	22.0856	485	16.0319	613	20.8677	18.4498	306	10.4485	317	11.0916	10.7701	214	7.93827	267	9.92457	8.93142	299	11.6151	226	8.12922	9.87218	0.00197655	0.316473
Mycth_2092357		1338	28.0779	1190	25.9157	26.9968	1600	36.4372	1561	35.6524	36.0448	2019	39.6313	1854	37.4787	38.555	1123	22.7705	1196	24.85	23.8103	1035	22.7988	1101	24.3023	23.5506	488	11.2573	384	8.20223	9.72975	0.000101557	8.93991e-07
Mycth_2092438	Component of the SF3b subcomplex of the U2 snRNP, zinc cluster protein involved in pre-mRNA splicing and cycloheximide resistance	1083	69.7297	958	64.0122	66.871	1311	91.6028	1659	116.256	103.929	855	51.4932	914	56.6894	54.0913	1073	66.7536	1155	73.6307	70.1921	916	61.9082	898	60.816	61.3621	1156	81.8186	1261	82.6413	82.2299	0.00240182	0.000987083
Mycth_2092577	Soluble GTPase with a role in regulation of membrane traffic; regulates potassium influx; G protein of the Ras superfamily, similar to ADP-ribosylation factor	2857	128.473	2713	126.607	127.54	1671	81.5445	1615	79.0409	80.2927	1742	73.273	2277	98.6349	85.9539	2198	95.5025	2351	104.675	100.089	1588	74.9576	1576	74.5435	74.7506	993	49.0858	913	41.7893	45.4375	0.0454363	0.00427335
Mycth_2092688	Acetyl-coA synthetase isoform which, along with Acs2p, is the nuclear source of acetyl-coA for histone acetylation; expressed during growth on nonfermentable carbon sources and under aerobic conditions	828	16.2332	683	13.8964	15.0648	1183	25.1696	1460	31.1534	28.1615	1400	25.6742	1228	23.192	24.4331	1165	22.0691	1105	21.4498	21.7595	896	18.4394	1139	23.4882	20.9638	1163	25.0645	1260	25.1442	25.1043	0.781937	0.0277787
Mycth_2092861		14884	379.304	13239	350.131	364.717	20216	559.087	23064	639.705	599.396	27649	659.084	23375	573.832	616.458	10698	263.424	10259	258.857	261.141	48481	1296.89	34712	930.464	1113.68	7379	206.714	8782	227.8	217.257	4.81867e-17	1.36196e-21
Mycth_2093040	High affinity methionine permease, integral membrane protein with 13 putative membrane-spanning regions; also involved in cysteine uptake	1454	40.7836	1530	44.5369	42.6602	306	9.31449	272	8.30362	8.80905	875	22.9574	786	21.2378	22.0976	1245	33.7424	1229	34.1319	33.9371	873	25.7039	834	24.6059	25.1549	1179	36.3529	1239	35.374	35.8635	5.56207e-06	0.000171761
Mycth_2093073	Nucleolar protein required for 60S ribosome subunit biogenesis, constituent of 66S pre-ribosomal particles; physically interacts with Nop8p and the exosome subunit Rrp43p	1274	84.8116	1310	90.5034	87.6575	753	54.3998	693	50.2108	52.3053	1035	64.4496	1124	72.0806	68.2651	1409	90.6321	1237	81.5348	86.0835	776	54.2264	871	60.9897	57.6081	885	64.764	885	59.9683	62.3661	0.00587405	0.132158
Mycth_2093133		545	15.8627	329	9.93767	12.9002	65	2.0531	40	1.26712	1.66011	862	23.4683	1089	30.5333	27.0008	450	12.6555	377	10.8645	11.76	204	6.23267	273	8.35787	7.29527	373	11.9342	367	10.8727	11.4035	1.77728e-08	0.00124129
Mycth_2093327		811	20.3723	698	18.1963	19.2843	188	5.12499	187	5.11256	5.11877	369	8.6704	469	11.349	10.0097	860	20.8738	933	23.2053	22.0396	403	10.6264	394	10.4104	10.5184	939	25.9292	1128	28.8416	27.3854	5.54104e-12	4.49145e-15
Mycth_2093591		1580	196.033	1530	197.003	196.518	1465	197.255	1355	182.974	190.114	1188	137.874	1305	155.973	146.924	1456	174.55	1398	171.738	173.144	900	117.214	899	117.323	117.269	1417	193.262	1545	195.116	194.189	0.0248408	1.75007e-07
Mycth_2093728	Endosomal protein that forms a complex with Hse1p; required for recycling Golgi proteins, forming lumenal membranes and sorting ubiquitinated proteins destined for degradation; has Ubiquitin Interaction Motifs which bind ubiquitin (Ubi4p)	1165	22.7615	1089	22.0806	22.421	861	18.2555	856	18.2023	18.2289	1079	19.7192	887	16.6941	18.2067	1379	26.033	1497	28.959	27.496	1256	25.7589	1188	24.4142	25.0866	1932	41.4941	1989	39.555	40.5245	3.04095e-05	5.40241e-07
Mycth_2093740	Cytoplasmic pre-60S factor; required for the correct recycling of shuttling factors Alb1, Arx1 and Tif6 at the end of the ribosomal large subunit biogenesis; involved in bud growth in the mitotic signaling network	1170	29.3903	904	23.5665	26.4784	1721	46.9155	2681	73.2982	60.1068	1288	30.2641	1208	29.2315	29.7478	1930	46.8448	1844	45.8635	46.3541	1218	32.1166	1322	34.9303	33.5234	1635	45.1483	1733	44.3108	44.7295	2.70076e-07	0.000387177
Mycth_2093808	Peroxisomal membrane peroxin that is a central component of the peroxisomal protein import machinery; interacts with both PTS1 (Pex5p) and PTS2 (Pex7p), peroxisomal matrix protein signal recognition factors and membrane receptor Pex13p	988	35.6305	908	33.9828	34.8067	1255	49.1163	1167	45.8051	47.4607	2008	67.7365	2062	71.6341	69.6853	1525	53.1399	1291	46.0977	49.6188	1333	50.4614	1436	54.4718	52.4666	1786	70.803	1673	61.412	66.1075	0.0193136	0.00389156
Mycth_2094032	Phospholipid methyltransferase (methylene-fatty-acyl-phospholipid synthase), catalyzes the last two steps in phosphatidylcholine biosynthesis	1254	59.1543	1048	51.3048	55.2296	1149	58.8201	1180	60.5827	59.7014	1354	59.745	1497	68.0263	63.8856	1529	69.6918	1319	61.6057	65.6488	1033	51.1508	1169	58.0037	54.5773	576	29.8687	628	30.1537	30.0112	0.392129	0.000298322
Mycth_2094250		128	5.19265	101	4.25215	4.7224	227	9.9936	381	16.8222	13.4079	288	10.9286	385	15.0455	12.9871	188	7.36924	173	6.94885	7.15904	354	15.0746	294	12.5452	13.8099	558	24.8839	703	29.0287	26.9563	0.00441381	3.40477e-06
Mycth_2094324		315	5.7989	346	6.61027	6.20458	323	6.45289	334	6.69205	6.57247	249	4.28774	280	4.96545	4.6266	250	4.44693	246	4.48392	4.46542	306	5.91316	350	6.77728	6.34522	234	4.73539	309	5.7901	5.26274	0.836848	0.794964
Mycth_2094326	Essential component of the Sorting and Assembly Machinery (SAM or TOB complex) of the mitochondrial outer membrane, which binds precursors of beta-barrel proteins and facilitates their outer membrane insertion; homologous to bacterial Omp85	2740	83.2175	2756	86.8663	85.0419	3204	105.602	2874	95.0011	100.302	3708	105.341	3501	102.429	103.885	2183	64.0624	1891	56.8647	60.4636	3309	105.493	3718	118.775	112.134	2192	73.1828	2600	80.3766	76.7797	4.28487e-06	0.0463423
Mycth_2094591	Member of the quinone oxidoreductase family, up-regulated in response to the fungicide mancozeb; possibly up-regulated by iodine	68	2.67558	67	2.73585	2.70572	105	4.48348	531	22.7396	13.6115	102	3.75408	74	2.80483	3.27946	66	2.50922	42	1.63624	2.07273	76	3.13897	89	3.68343	3.4112	30	1.29758	41	1.64205	1.46982	0.26568	0.0318568
Mycth_2094697	Protein of unknown function that may interact with ribosomes; green fluorescent protein (GFP)-fusion protein localizes to the cytoplasm and to COPI-coated vesicles (early Golgi); mtc1 is synthetically lethal with cdc13-1	3827	111.134	3622	109.156	110.145	4478	141.121	3827	120.956	131.038	5231	142.092	5297	148.179	145.135	2943	82.5783	3096	89.0181	85.7982	4070	124.065	4545	138.828	131.446	3078	98.257	3771	111.465	104.861	3.2273e-07	0.490577
Mycth_2094824		262	3.98815	196	3.09623	3.54219	67	1.10678	69	1.14313	1.12496	244	3.47419	195	2.85937	3.16678	26	0.382409	32	0.482289	0.432349	93	1.48599	118	1.88931	1.68765	24	0.401593	28	0.433831	0.417712	2.27389e-14	5.69559e-05
Mycth_2094933	Subunit of the cytosolic chaperonin Cct ring complex, related to Tcp1p, required for the assembly of actin and tubulins in vivo; mutant has increased aneuploidy tolerance	5242	126.208	4421	110.463	118.335	4878	127.452	4406	115.455	121.453	6363	143.299	6341	147.066	145.183	5001	116.34	5277	125.795	121.068	4757	120.222	5539	140.272	130.247	3865	102.292	3728	91.3602	96.8262	0.28527	0.170746
Mycth_2095026		1298	32.3033	1085	28.0227	30.163	803	21.6873	763	20.6669	21.1771	1087	25.3044	1083	25.9637	25.6341	1669	40.1342	1280	31.5406	35.8374	1830	47.8065	1636	42.8261	45.3163	1007	27.5491	1128	28.5742	28.0616	0.000734629	0.00985593
Mycth_2095112	Adenosine 5'-monophosphoramidase; interacts physically and genetically with Kin28p, a CDK and TFIIK subunit, and genetically with CAK1; member of the histidine triad (HIT) superfamily of nucleotide-binding proteins and similar to Hint	10246	794.041	9797	787.934	790.988	7995	672.394	7194	606.788	639.591	7229	524.036	7277	543.259	533.647	4887	365.946	4396	337.314	351.63	7282	592.383	7191	586.179	589.281	3223	274.57	4156	327.836	301.203	0.000241012	3.06605e-05
Mycth_2095122	Component of serine palmitoyltransferase, responsible along with Lcb2p for the first committed step in sphingolipid synthesis, which is the condensation of serine with palmitoyl-CoA to form 3-ketosphinganine	3448	86.6135	3048	79.4587	83.0361	2701	73.6309	3173	86.7494	80.1901	2982	70.0681	3306	79.9995	75.0338	2326	56.4565	2638	65.6116	61.0341	2371	62.5192	2559	67.6147	65.067	1720	47.4954	1959	50.0894	48.7924	0.232917	0.205228
Mycth_2095162	Protein of unknown function that associates with ribosomes	1164	42.3672	1134	42.8349	42.601	307	12.1264	338	13.3897	12.758	617	21.0066	728	25.5255	23.266	781	27.4671	733	26.4161	26.9416	411	15.703	521	19.9465	17.8247	643	25.7272	665	24.6372	25.1822	0.083015	0.00157207
Mycth_2095260	One of six ATPases of the 19S regulatory particle of the 26S proteasome involved in the degradation of ubiquitinated substrates; substrate of N-acetyltransferase B	2492	78.1524	2376	77.3301	77.7412	2971	101.115	2706	92.3634	96.7389	3608	105.841	3450	104.227	105.034	2952	89.4532	2759	85.6709	87.562	2607	85.822	2861	94.3766	90.0993	3906	134.658	3774	120.473	127.565	0.331539	2.13803e-05
Mycth_2095291		1733	13.7202	1891	15.5368	14.6285	1327	11.4012	1128	9.7196	10.5604	2205	16.3292	2459	18.7537	17.5414	1169	8.94255	1254	9.82984	9.38619	779	6.47385	1157	9.63489	8.05437	259	2.25406	282	2.27249	2.26328	3.22279e-08	2.88418e-11
Mycth_2095369	High affinity nicotinic acid plasma membrane permease, responsible for uptake of low levels of nicotinic acid; expression of the gene increases in the absence of extracellular nicotinic acid or para-aminobenzoate (PABA)	471	13.4178	401	11.8553	12.6366	75	2.31867	55	1.70531	2.01199	320	8.52718	169	4.63782	6.5825	417	11.4784	399	11.2544	11.3664	251	7.50583	177	5.3038	6.40482	185	5.79346	152	4.40755	5.10051	0.00245611	0.697221
Mycth_2095444		11	0.270849	16	0.408849	0.339849	1	0.0267209	9	0.241188	0.133954	3	0.0690955	6	0.142315	0.105705	4	0.0951656	1	0.0243793	0.0597725	3	0.0775388	4	0.103597	0.0905679	37	1.00148	18	0.451128	0.726302	0.763746	0.00159659
Mycth_2095451	Mitochondrial peroxiredoxin (1-Cys Prx) with thioredoxin peroxidase activity, has a role in reduction of hydroperoxides; reactivation requires Trr2p and glutathione; induced during respiratory growth and oxidative stress; phosphorylated	2441	92.2721	2051	80.4593	86.3657	33943	1392.42	33708	1386.8	1389.61	37963	1342.32	36392	1325.18	1333.75	21075	769.761	18828	704.684	737.222	19074	756.847	20233	804.48	780.663	11049	459.124	9808	377.377	418.251	5.26807e-09	1.93009e-05
Mycth_2095534		16363	900.115	11419	651.885	776	1199	71.5766	1087	65.0792	68.3279	4155	213.796	4612	244.394	229.095	371	19.7194	383	20.8603	20.2899	2586	149.323	3275	189.495	169.409	335	20.2574	481	26.9322	23.5948	9.12004e-130	2.66857e-32
Mycth_2095610	Mitogen-activated serine/threonine protein kinase involved in mating; phosphoactivated by Ste7p; substrates include Ste12p, Far1p, Bni1p, Sst2p; inhibits invasive growth during mating by phosphorylating Tec1p, promoting its degradation	12642	305.092	9823	246.018	275.555	4131	108.19	3501	91.9571	100.074	7878	177.838	7159	166.431	172.134	5516	128.625	5784	138.207	133.416	5087	128.867	5706	144.844	136.855	3414	90.5698	3698	90.8394	90.7046	0.0656454	0.0115
Mycth_2095639		30983	1717.32	28031	1612.4	1664.86	3501	210.589	3340	201.489	206.039	21746	1127.46	15421	823.389	975.423	3537	189.429	3194	175.287	182.358	16471	958.319	19286	1124.4	1041.36	2314	140.992	2711	152.95	146.971	4.6339e-44	3.06359e-60
Mycth_2095744		2282	164.128	2506	187.05	175.589	2974	232.127	3075	240.708	236.418	3864	259.956	3713	257.252	258.604	2933	203.829	2126	151.398	177.613	2635	198.936	2766	209.254	204.095	1613	127.529	1749	128.041	127.785	0.0167962	0.00286876
Mycth_2095899		650	38.767	617	38.1893	38.4781	323	20.9058	381	24.7316	22.8187	710	39.6096	717	41.194	40.4018	558	32.1564	444	26.2192	29.1878	300	18.7816	409	25.6581	22.2199	153	10.031	118	7.16346	8.59724	0.0881083	9.43611e-05
Mycth_2095925	Short-lived chaperone required for correct maturation of the 20S proteasome; may inhibit premature dimerization of proteasome half-mers; degraded by proteasome upon completion of its assembly	2397	193.404	2355	197.195	195.3	3291	288.166	3095	271.792	279.979	2913	219.853	2883	224.083	221.968	2387	186.095	2372	189.496	187.796	2749	232.828	3021	256.39	244.609	2029	179.963	2227	182.898	181.431	0.404028	0.157218
Mycth_2096067	Non-essential hydrolase involved in mRNA decapping, may function in a feedback mechanism to regulate deadenylation, contains pyrophosphatase activity and a HIT (histidine triad) motif; interacts with neutral trehalase Nth1p	2410	79.1335	2251	76.7055	77.9195	1780	63.4278	1530	54.678	59.0529	2922	89.7465	2971	93.9749	91.8607	3690	117.073	3326	108.132	112.602	2857	98.473	2991	103.303	100.888	13970	504.248	14975	500.498	502.373	0.00361838	1.33198e-67
Mycth_2096092	Phospholipase D, catalyzes the hydrolysis of phosphatidylcholine, producing choline and phosphatidic acid; involved in Sec14p-independent secretion; required for meiosis and spore formation; differently regulated in secretion and meiosis	7279	132.47	6363	120.176	126.323	4938	97.5246	4188	82.9528	90.2387	7100	120.865	7039	123.402	122.133	10462	183.97	10611	191.201	187.585	11610	221.79	10069	192.746	207.268	9110	182.251	8877	164.439	173.345	1.04997e-09	0.715771
Mycth_2096131	Protein involved in transcription initiation at TATA-containing promoters; associates with the basal transcription factor TFIID; contains two bromodomains; corresponds to the C-terminal region of mammalian TAF1; redundant with Bdf1p	2435	67.9262	1878	54.3678	61.147	5598	169.468	4066	123.448	146.458	6167	160.919	6127	164.646	162.783	1174	31.644	1218	33.6413	32.6427	2836	83.044	3177	93.2197	88.1319	856	26.2492	950	26.9746	26.6119	1.68762e-69	4.09795e-21
Mycth_2096246	Protein with a role in cellular adhesion, filamentous growth, and endosome-to-vacuole sorting; similar to Tmn2p and Tmn3p; member of Transmembrane Nine family of proteins with 9 transmembrane segments	2002	47.9066	1801	44.7253	46.3159	1160	30.1235	1233	32.1124	31.1179	1968	44.0504	2029	46.7713	45.4109	2705	62.5437	2594	61.4594	62.0016	1777	44.6357	1782	44.853	44.7443	1424	37.4581	1367	33.296	35.3771	3.74731e-05	0.42033
Mycth_2096307	Forkhead Associated domain containing protein and putative transcription factor found associated with chromatin; target of SBF transcription factor; induced in response to DNA damaging agents and deletion of telomerase; similar to TOS4	2069	47.0586	1948	45.9807	46.5197	943	23.276	736	18.2194	20.7477	1821	38.7421	2118	46.4057	42.5739	1148	25.2294	1208	27.204	26.2167	928	22.156	1386	33.1585	27.6572	663	16.5767	639	14.7935	15.6851	0.000105292	0.0110296
Mycth_2096317	Para hydroxybenzoate: polyprenyl transferase, catalyzes the second step in ubiquinone (coenzyme Q) biosynthesis	7424	207.894	8691	252.57	230.232	1489	45.2497	1329	40.5049	42.8773	3112	81.5151	2760	74.4526	77.9839	2305	62.3679	2090	57.948	60.1579	3780	111.112	4403	129.69	120.401	297	9.14252	268	7.63892	8.39072	0.0984623	5.06634e-92
Mycth_2096341	Mitochondrial protein; may interact with ribosomes based on co-purification experiments; similar to E. coli and human mitochondrial S12 ribosomal proteins	2677	193.083	2662	199.256	196.169	3029	237.089	2971	233.225	235.157	3346	225.743	3405	236.58	231.162	3254	226.777	3074	219.526	223.151	2228	168.684	2622	198.921	183.802	3039	240.952	3307	242.785	241.868	0.704779	0.00058212
Mycth_2096434	GMP synthase; highly conserved enzyme that catalyzes the second step in the biosynthesis of GMP from inosine 5'-phosphate (IMP); transcription is not subject to regulation by guanine but is negatively regulated by nutrient starvation; reduction-of-function mutation gua1-G388D causes changes in cellular guanine nucleotide pools, defects in general protein synthesis, and impaired translation of GCN…	1929	50.7567	2292	62.5869	56.6718	1392	39.7481	1343	38.4605	39.1043	2377	58.5038	2262	57.3349	57.9194	3323	84.4844	3228	84.0973	84.2908	2159	59.6317	2311	63.9607	61.7962	2930	84.7487	2637	70.6258	77.6873	1.19543e-06	0.00430094
Mycth_2096529	Protein involved in rRNA processing; required for maturation of the 35S primary transcript of pre-rRNA and for cleavage leading to mature 18S rRNA; homologous to eIF-4a, which is a DEAD box RNA-dependent ATPase with helicase activity	2402	39.2459	2365	40.1014	39.6736	1795	31.8275	1683	29.9284	30.8779	2235	34.158	2568	40.4187	37.2883	2873	45.3567	2940	47.5615	46.4591	1875	32.1578	2129	36.5888	34.3733	2173	39.0288	2086	34.6919	36.8603	0.00221734	0.119232
Mycth_2096678		750	30.8927	650	27.7853	29.339	1149	51.3607	985	44.1579	47.7593	1072	41.3031	1055	41.8613	41.5822	699	27.82	709	28.9153	28.3676	964	41.6807	987	42.7625	42.2216	937	42.4266	975	40.8781	41.6524	0.00829662	0.42574
Mycth_2096690		599	21.5714	461	17.229	19.4002	826	32.2811	773	30.2976	31.2894	1030	34.6963	1046	36.2868	35.4915	1038	36.1189	974	34.7294	35.4242	696	26.3102	871	32.993	29.6516	521	20.625	526	19.281	19.953	0.556837	0.0794318
Mycth_2096708		3359	208.887	3817	246.338	227.612	5669	382.582	5480	370.902	376.742	6124	356.23	6275	375.907	366.068	4381	263.245	3985	245.367	254.306	4745	309.742	5539	362.313	336.028	3535	241.654	3863	244.522	243.088	0.00213239	0.104805
Mycth_2097168	Mitochondrial aldehyde dehydrogenase, involved in regulation or biosynthesis of electron transport chain components and acetate formation; activated by K+; utilizes NADP+ as the preferred coenzyme; constitutively expressed	836	22.2498	553	15.274	18.7619	542	15.6544	571	16.5399	16.0971	764	19.0198	765	19.6131	19.3165	817	21.01	877	23.1103	22.0602	1253	35.0053	1077	30.15	32.5776	1128	33.0014	1302	35.2714	34.1364	0.0868627	0.279498
Mycth_2097277		1111	28.2986	1147	30.3195	29.309	611	16.8892	742	20.5699	18.7295	1165	27.7569	1142	28.0209	27.8889	992	24.4145	1070	26.985	25.6997	834	22.2987	974	26.0953	24.197	1051	29.4278	1088	28.208	28.8179	0.972504	0.0214311
Mycth_2097429	Protein involved in iron metabolism in mitochondria; similar to NifU, which is a protein required for the maturation of the Fe/S clusters of nitrogenase in nitrogen-fixing bacteria	1018	41.8978	981	41.9006	41.8992	2791	124.658	4574	204.888	164.773	1472	56.6689	1515	60.0651	58.367	1433	56.9869	1244	50.6934	53.8401	1226	52.966	1209	52.3386	52.6523	1788	80.8939	2192	91.8282	86.361	0.992946	1.55123e-06
Mycth_2097501	Acetyl-coA synthetase isoform which, along with Acs1p, is the nuclear source of acetyl-coA for histone acetylation; mutants affect global transcription; required for growth on glucose; expressed under anaerobic conditions	16274	274.609	13638	238.824	256.717	5961	109.158	5074	93.1855	101.172	11838	186.85	9440	153.447	170.148	19962	325.469	18896	315.702	320.586	12024	212.977	11607	206.012	209.494	7334	136.04	8236	141.458	138.749	2.19282e-12	0.0138722
Mycth_2097570	Tetradecameric mitochondrial chaperonin required for ATP-dependent folding of precursor polypeptides and complex assembly; prevents aggregation and mediates protein refolding after heat shock; role in mtDNA transmission; phosphorylated	3850	108.108	3573	104.121	106.115	19921	607.053	24040	734.702	670.877	12309	323.307	12281	332.199	327.753	5170	140.273	4958	137.846	139.059	2658	78.3461	3325	98.207	88.2766	3897	120.291	4601	131.505	125.898	5.95094e-21	0.000170313
Mycth_2097686	Subunit of the RAVE complex (Rav1p, Rav2p, Skp1p), which promotes assembly of the V-ATPase holoenzyme; required for transport between the early and late endosome/PVC and for localization of TGN membrane proteins; potential Cdc28p substrate	6006	47.4391	6037	49.4858	48.4624	4259	36.5069	4291	36.8882	36.6976	5303	39.1802	5478	41.6811	40.4306	3913	29.8639	4504	35.2239	32.5439	4384	36.3484	4860	40.3775	38.363	4033	35.0174	4350	34.973	34.9952	0.166436	0.789934
Mycth_2097778		6582	199.429	5546	174.389	186.909	3281	107.883	2905	95.7976	101.84	5588	158.373	5565	162.428	160.401	2945	86.2186	3078	92.3393	89.279	3089	98.2453	3921	124.962	111.604	1927	64.1825	2205	68.0035	66.093	5.17945e-09	0.00280856
Mycth_2097810	Phosphorelay intermediate protein, phosphorylated by the plasma membrane sensor Sln1p in response to osmotic stress and then in turn phosphorylates the response regulators Ssk1p in the cytosol and Skn7p in the nucleus	3343	118.137	2732	100.193	109.165	3217	123.372	3537	136.038	129.705	3631	120.024	4104	139.708	129.866	2154	73.5494	2123	74.2824	73.9159	2330	86.4306	2568	95.4543	90.9425	1502	58.3476	1678	60.3577	59.3526	2.01567e-07	0.0122423
Mycth_2105956		12	0.763947	7	0.462475	0.613211	10	0.690874	9	0.623595	0.657234	15	0.893238	13	0.797244	0.845241	10	0.615131	17	1.07156	0.843348	15	1.00239	9	0.602666	0.802528	20	1.39964	28	1.8144	1.60702	0.933922	0.166456
Mycth_2106095		410	47.4089	457	54.8403	51.1246	345	43.2924	306	38.5102	40.9013	362	39.1542	370	41.2139	40.1841	581	64.9139	631	72.2425	68.5782	385	46.7305	359	43.6639	45.1972	371	47.1579	357	42.0181	44.588	2.96576e-06	0.55594
Mycth_2106114		17	1.02834	13	0.816091	0.922214	3	0.196936	2	0.131672	0.164304	3	0.169747	4	0.233084	0.201416	11	0.642932	11	0.658821	0.650876	0	0	4	0.254507	0.127253	9	0.598459	18	1.10829	0.853373	0.186913	0.0526568
Mycth_2106248	Subunit of Golgi mannosyltransferase complex also containing Anp1p, Mnn10p, Mnn11p, and Hoc1p that mediates elongation of the polysaccharide mannan backbone; forms a separate complex with Van1p that is also involved in backbone elongation	1123	51.0389	1008	47.5434	49.2912	694	34.2293	667	32.9933	33.6113	875	37.1984	954	41.7673	39.4828	839	36.8442	748	33.6597	35.252	536	25.5711	596	28.4918	27.0315	338	16.8866	318	14.711	15.7988	0.825025	0.00739309
Mycth_2106260	Mitochondrial inner membrane half-type ATP-binding cassette (ABC) transporter, mediates export of peptides generated upon proteolysis of mitochondrial proteins, plays a role in the regulation of cellular resistance to oxidative stress	5940	75.4612	5615	74.0278	74.7445	9874	136.128	10178	140.727	138.427	4838	57.4906	4804	58.7904	58.1405	21269	261.078	24310	305.78	283.429	31140	415.259	28555	381.568	398.414	17645	246.413	17054	220.524	233.469	3.07467e-86	0.000548998
Mycth_2106347	Putative protein of unknown function; the authentic, non-tagged protein is detected in highly purified mitochondria in high-throughput studies; physical interaction with Atg27p suggests a possible role in autophagy	202	6.17547	215	6.82127	6.49837	103	3.41722	104	3.46043	3.43882	132	3.77474	192	5.65439	4.71456	92	2.71764	92	2.7848	2.75122	125	4.01136	126	4.05174	4.03155	17	0.57131	16	0.497887	0.534599	0.0646123	2.64947e-09
Mycth_2106437	Phosphoribosylaminoimidazole carboxylase, catalyzes a step in the 'de novo' purine nucleotide biosynthetic pathway; red pigment accumulates in mutant cells deprived of adenine	1252	34.3801	1329	37.8735	36.1268	1143	34.0617	1283	38.3449	36.2033	1433	36.8081	1184	31.3199	34.064	1524	40.4365	1551	42.1698	41.3031	1465	42.2283	1588	45.8675	44.0479	1306	39.4231	1291	36.0846	37.7538	0.0229903	0.848173
Mycth_2106471		11	0.415502	16	0.627204	0.521353	5	0.204959	4	0.164444	0.184702	3	0.105998	1	0.036387	0.0711923	1	0.0364978	0	0	0.0182489	11	0.436151	24	0.953552	0.694852	0	0	0	0	0	0.626719	0.00114232
Mycth_2106506		84	2.60076	84	2.69903	2.6499	49	1.64639	69	2.32513	1.98576	88	2.54858	89	2.65446	2.60152	2054	61.4479	1826	55.977	58.7124	544	17.68	205	6.67617	12.1781	5434	184.946	5897	185.842	185.394	7.49704e-136	1.33844e-08
Mycth_2106567		0	0	2	0.0911634	0.0455817	0	0	0	0	0	0	0	0	0	0	16	0.679028	6	0.260928	0.469978	1	0.0461048	2	0.0923984	0.0692516	12	0.579386	18	0.804725	0.692056	0.00390646	0.0113569
Mycth_2106573		17	1.22963	16	1.20103	1.21533	11	0.863446	8	0.629787	0.746616	11	0.744239	7	0.487741	0.61599	23	1.60745	22	1.57556	1.59151	13	0.987035	16	1.2173	1.10217	53	4.21411	97	7.1415	5.67781	0.107456	1.27968e-05
Mycth_2106582		109	9.26381	70	6.17404	7.71893	0	0	0	0	0	10	0.794982	11	0.900579	0.847781	30	2.4636	38	3.19768	2.83064	15	1.33819	19	1.69851	1.51835	32	2.98963	36	3.11428	3.05196	0.014207	0.0795344
Mycth_2106616		519	20.2336	549	22.212	21.2228	197	8.3347	234	9.92889	9.13179	315	11.4871	319	11.9802	11.7337	464	17.4787	388	14.977	16.2279	327	13.3819	333	13.6554	13.5186	1054	45.1702	1153	45.7539	45.4621	0.00865018	2.96758e-25
Mycth_2106642		372	7.67377	413	8.84146	8.25762	157	3.51465	138	3.0983	3.30648	211	4.07139	172	3.41791	3.74465	277	5.52117	297	6.06611	5.79364	296	6.40946	289	6.2707	6.34008	1681	38.1187	2158	45.3117	41.7152	0.00429367	1.14419e-46
Mycth_2106715		179	6.33877	213	7.8278	7.08329	51	1.95992	55	2.11979	2.03986	163	5.39925	95	3.24072	4.31999	66	2.2583	59	2.06867	2.16349	114	4.23761	180	6.70466	5.47113	167	6.5009	137	4.93816	5.71953	0.0341988	0.54428
Mycth_2106723		504	30.0593	438	27.1101	28.5847	1749	113.202	1112	72.1824	92.6923	1409	78.6056	1084	62.2793	70.4425	469	27.0276	662	39.0925	33.0601	1142	71.4954	1281	80.3618	75.9286	1319	86.4765	1934	117.408	101.942	2.08304e-06	0.00996444
Mycth_2106732		75	7.77339	64	6.88395	7.32867	21	2.36203	15	1.69207	2.02705	40	3.87796	57	5.69102	4.78449	25	2.50366	21	2.15504	2.32935	11	1.19676	30	3.27057	2.23366	35	3.9877	43	4.53639	4.26204	0.147269	0.124642
Mycth_2106779		543	7.2108	563	7.75889	7.48484	325	4.68364	279	4.03242	4.35803	326	4.04944	286	3.6586	3.85402	1143	14.6661	1376	18.0921	16.3791	822	11.4583	563	7.86401	9.66114	2588	37.7792	2997	40.51	39.1446	2.74137e-35	4.75953e-19
Mycth_2106818		14	0.569305	6	0.253207	0.411256	60	2.6478	36	1.5933	2.12055	87	3.30926	102	3.99561	3.65243	44	1.72884	20	0.805257	1.26705	27	1.15251	38	1.62537	1.38894	55	2.45858	98	4.05635	3.25747	0.00531681	0.00758166
Mycth_2106821	Subunit of TFIIH and nucleotide excision repair factor 3 complexes, involved in transcription initiation, required for nucleotide excision repair; ring finger protein similar to mammalian CAK and TFIIH subunit	716	31.7766	690	31.7798	31.7782	2451	118.047	4749	229.39	173.719	894	37.113	954	40.7858	38.9494	1105	47.3851	1070	47.0182	47.2017	802	37.3622	737	34.4044	35.8833	586	28.5889	584	26.3815	27.4852	0.016463	0.367756
Mycth_2106971	3'-5' RNA exonuclease; involved in 3'-end processing of U4 and U5 snRNAs, 5S and 5.8S rRNAs, and RNase P and RNase MRP RNA; localized to mitochondria and null suppresses escape of mtDNA to nucleus in yme1 yme2 mutants; RNase D exonuclease	394	37.837	359	35.7785	36.8077	201	20.9475	222	23.2034	22.0754	234	21.0199	245	22.6648	21.8423	204	18.9293	232	22.0595	20.4944	210	21.1691	253	25.556	23.3626	210	22.1689	194	18.9633	20.5661	0.953641	0.997187
Mycth_2107070		89	7.34372	98	8.3919	7.86781	97	8.6859	100	8.98057	8.83323	140	10.8056	143	11.3665	11.0861	146	11.6403	101	8.25154	9.94592	80	6.92915	113	9.80747	8.36831	25	2.26762	47	3.94745	3.10754	0.928522	0.0160812
Mycth_2107078		7	0.69991	6	0.622592	0.661251	2	0.217016	2	0.217647	0.217331	1	0.0935273	1	0.0963187	0.094923	5	0.483059	1	0.0989993	0.291029	3	0.314869	0	0	0.157434	1	0.109913	2	0.203548	0.156731	0.533263	0.965357
Mycth_2107102	Protein component of the small (40S) ribosomal subunit; has similarity to E. coli S19 and rat S15 ribosomal proteins	11516	1271.08	10785	1235.38	1253.23	12511	1498.59	12255	1472.19	1485.39	16161	1668.53	14463	1537.79	1603.16	20977	2237.18	20625	2254	2245.59	6905	800.018	8595	997.863	898.94	4220	512.023	3684	413.89	462.957	3.78581e-06	4.8815e-05
Mycth_2107104	Putative protein of unknown function with similarity to dehydrogenases from other model organisms; green fluorescent protein (GFP)-fusion protein localizes to both the cytoplasm and nucleus and is induced by the DNA-damaging agent MMS	122	5.2367	118	5.2564	5.24655	3814	177.662	10091	471.422	324.542	67	2.69009	107	4.42433	3.55721	88	3.64978	103	4.37747	4.01362	101	4.55075	88	3.97313	4.26194	421	19.8648	1085	47.4046	33.6347	0.523499	1.23138e-14
Mycth_2107129		20	0.675858	15	0.526047	0.600952	11	0.403399	14	0.51491	0.459154	13	0.410925	9	0.292977	0.351951	8	0.261217	4	0.133836	0.197526	5	0.177361	18	0.639809	0.408585	0	0	1	0.0343968	0.0171984	0.60506	0.046595
Mycth_2107169		148	23.7328	100	16.6416	20.1872	44	7.65697	52	9.07546	8.36622	30	4.4999	46	7.10577	5.80284	195	30.2139	193	30.6431	30.4285	111	18.6842	60	10.1202	14.4022	734	129.386	800	130.578	129.982	6.62914e-13	3.57472e-26
Mycth_2107175		6	0.361656	3	0.187661	0.274658	0	0	1	0.0656028	0.0328014	4	0.225527	5	0.290322	0.257925	2	0.116482	5	0.298402	0.207442	4	0.253086	3	0.190203	0.221644	8	0.530077	10	0.613531	0.571804	0.922404	0.267874
Mycth_2107194		23	2.22131	13	1.30296	1.76213	1	0.104809	2	0.210227	0.157518	15	1.35508	11	1.02339	1.18923	1	0.0933181	2	0.191249	0.142283	9	0.912403	3	0.304757	0.60858	1	0.106166	1	0.0983044	0.102235	0.0541427	0.25423
Mycth_2107239		4	0.422306	4	0.438264	0.430285	0	0	1	0.114907	0.0574534	0	0	0	0	0	1	0.102012	0	0	0.0510062	0	0	4	0.444201	0.222101	2	0.232114	3	0.32239	0.277252	0.81537	0.849455
Mycth_2107271		157	10.3436	88	6.01678	8.18021	30	2.14492	33	2.36628	2.2556	56	3.45109	61	3.87141	3.66125	41	2.61001	43	2.80498	2.7075	72	4.97932	55	3.81144	4.39538	27	1.95543	34	2.28005	2.11774	0.573032	0.111575
Mycth_2107294		18	1.39708	12	0.966582	1.18183	27	2.27421	21	1.77397	2.02409	9	0.65341	21	1.57013	1.11177	2	0.149991	1	0.0768487	0.11342	14	1.14062	10	0.816397	0.978508	8	0.682565	5	0.395013	0.538789	0.0347424	0.580579
Mycth_2107298		41	4.17312	63	6.65465	5.41389	100	11.0457	49	5.42814	8.23692	65	6.18848	63	6.17708	6.18278	157	15.4405	155	15.6205	15.5305	214	22.8641	89	9.52838	16.1962	296	33.1187	328	33.9815	33.5501	1.94152e-05	0.00620987
Mycth_2107377		82	2.61015	64	2.11417	2.36216	36	1.24357	30	1.03932	1.14145	39	1.16121	26	0.797244	0.979227	19	0.584374	26	0.819432	0.701903	90	3.00717	78	2.61155	2.80936	33	1.1547	36	1.1664	1.16055	0.632369	0.0199755
Mycth_2107379		459	12.8112	498	14.4249	13.618	21	0.636081	20	0.607553	0.621817	76	1.98419	86	2.31228	2.14824	7	0.188782	13	0.359258	0.27402	118	3.45718	227	6.66429	5.06074	0	0	5	0.142049	0.0710245	1.1844e-06	0.000442117
Mycth_2107416		274	39.8069	257	38.7479	39.2774	64	10.0903	91	14.3889	12.2396	83	11.2792	105	14.6948	12.987	181	25.4081	301	43.2974	34.3527	53	8.08252	59	9.01596	8.54924	177	28.2674	187	27.653	27.9602	2.95893e-06	7.21145e-09
Mycth_2107516		633	8.97383	682	10.0338	9.50383	282	4.3385	264	4.07339	4.20595	686	9.09688	690	9.423	9.25994	659	9.02703	651	9.13782	9.08243	410	6.10129	506	7.54531	6.8233	234	3.64666	297	4.28571	3.96618	0.691194	0.0212667
Mycth_2107611		8	0.860649	13	1.4514	1.15603	6	0.700494	11	1.28797	0.994234	9	0.905676	13	1.34724	1.12646	5	0.519747	6	0.639109	0.579428	5	0.564638	7	0.792112	0.678375	3	0.354783	4	0.438015	0.396399	0.542289	0.735348
Mycth_2107631		32	1.43517	22	1.02396	1.22957	22	1.07076	16	0.781002	0.925883	12	0.503419	16	0.691258	0.597338	25	1.08338	12	0.532872	0.808124	24	1.12987	31	1.46241	1.29614	22	1.08463	11	0.502157	0.793393	0.578437	0.538724
Mycth_2107654		8	0.360697	1	0.0467907	0.203744	0	0	1	0.0490716	0.0245358	0	0	0	0	0	8	0.34852	3	0.133925	0.241222	1	0.0473277	3	0.142274	0.0948009	2	0.0991258	1	0.0458928	0.0725093	0.0499764	0.943124
Mycth_2107761		12	1.21413	7	0.735005	0.974567	3	0.329399	4	0.440476	0.384937	3	0.283922	4	0.389861	0.336892	1	0.0977619	4	0.400711	0.249237	10	1.06206	4	0.425693	0.743875	5	0.556108	5	0.514928	0.535518	0.89231	0.849537
Mycth_2107812	Essential conserved subunit of CPF (cleavage and polyadenylation factor), plays a role in 3' end formation of mRNA via the specific cleavage and polyadenylation of pre-mRNA, contains a putative RNA-binding zinc knuckle motif	12	0.282122	12	0.292782	0.287452	6	0.153082	7	0.179115	0.166098	6	0.131947	4	0.0905902	0.111269	3	0.0681493	10	0.232778	0.150464	8	0.197428	15	0.370936	0.284182	3	0.077532	2	0.0478605	0.0626963	0.766369	0.162131
Mycth_2107828		4685	98.5579	7891	172.275	135.416	1131	25.8203	667	15.2716	20.546	1385	27.2537	1194	24.1965	25.7251	3513	71.4078	3931	81.879	76.6434	1643	36.2813	1514	33.5012	34.8913	15820	365.842	15688	335.925	350.883	1.57195e-31	8.4467e-106
Mycth_2107928		71	6.93589	71	7.19798	7.06694	27	2.86236	42	4.46551	3.66394	36	3.28958	20	1.88209	2.58583	65	6.1354	42	4.06238	5.09889	38	3.89665	54	5.54869	4.72267	11	1.18125	5	0.497172	0.83921	0.0729847	0.00232433
Mycth_2107938	Peroxisomal signal receptor for the N-terminal nonapeptide signal (PTS2) of peroxisomal matrix proteins; WD repeat protein; defects in human homolog cause lethal rhizomelic chondrodysplasia punctata (RCDP)	265	12.3409	249	12.0339	12.1874	366	18.4969	451	22.8589	20.6779	581	25.3087	501	22.4752	23.892	904	40.6775	956	44.0804	42.379	403	19.7001	428	20.9651	20.3326	1177	60.2534	1142	54.1326	57.193	9.26231e-08	5.44316e-20
Mycth_2107968		151	16.6667	193	22.1074	19.3871	340	40.7257	354	42.5259	41.6258	385	39.7491	424	45.0821	42.4156	155	16.5306	131	14.3163	15.4235	182	21.0866	195	22.6391	21.8629	163	19.7772	184	20.672	20.2246	1.99873e-08	0.835865
Mycth_2107979		181	11.9248	155	10.5977	11.2613	102	7.29274	135	9.68022	8.48648	120	7.39518	147	9.32947	8.36233	144	9.16688	172	11.2199	10.1934	105	7.2615	97	6.72199	6.99174	92	6.66294	89	5.96837	6.31566	0.235705	0.942712
Mycth_2108128		450	29.5329	444	30.2402	29.8865	206	14.6716	233	16.6428	15.6572	234	14.3649	238	15.0465	14.7057	94	5.96083	117	7.60268	6.78176	133	9.16239	96	6.627	7.8947	80	5.77149	67	4.4757	5.1236	0.000545539	0.314132
Mycth_2108150		27	1.30381	43	2.1549	1.72936	18	0.943279	12	0.630681	0.78698	20	0.903389	30	1.39553	1.14946	27	1.25979	39	1.86467	1.56223	18	0.912403	28	1.4222	1.1673	23	1.22091	20	0.983044	1.10198	0.452988	0.905162
Mycth_2108166		45	1.41126	41	1.3344	1.37283	6	0.204203	3	0.102398	0.153301	4	0.117341	14	0.422949	0.270145	4	0.12121	5	0.155257	0.138234	10	0.329198	8	0.263898	0.296548	5	0.172373	6	0.19153	0.181952	0.601329	0.710374
Mycth_2108176		32	1.15977	42	1.57971	1.36974	11	0.432643	14	0.552238	0.492441	38	1.28824	34	1.18704	1.23764	136	4.76261	193	6.92573	5.84417	67	2.54894	46	1.7536	2.15127	67	2.66932	69	2.54543	2.60738	4.38206e-10	0.380043
Mycth_2108207		38	3.84475	25	2.62502	3.23488	25	2.74499	20	2.20238	2.47368	18	1.70353	30	2.92396	2.31375	25	2.44405	24	2.40427	2.42416	15	1.59308	18	1.91562	1.75435	10	1.11222	20	2.05971	1.58596	0.830581	0.962498
Mycth_2108297		8	0.768263	9	0.896955	0.832609	5	0.521083	7	0.731638	0.62636	16	1.43726	9	0.832585	1.13492	17	1.57745	4	0.380336	0.978891	16	1.61289	11	1.11113	1.36201	31	3.27255	24	2.34598	2.80926	0.945619	0.122021
Mycth_2108373		0	0	0	0	0	0	0	0	0	0	0	0	0	0	0	0	0	0	0	0	0	0	0	0	0	0	0	0	0	0	NA	NA
Mycth_2108406		9	0.579471	5	0.334093	0.456782	2	0.139745	0	0	0.0698725	1	0.0602259	10	0.620234	0.34023	1	0.0622121	0	0	0.031106	0	0	2	0.135448	0.0677239	2	0.141555	2	0.131073	0.136314	0.230055	0.704263
Mycth_2108417		32	2.16705	21	1.47587	1.82146	18	1.32284	27	1.99004	1.65644	49	3.10391	49	3.19655	3.15023	43	2.81367	51	3.41962	3.11664	16	1.13737	27	1.92325	1.53031	14	1.0422	16	1.10289	1.07255	0.879219	0.731155
Mycth_2108494		97	11.2931	70	8.45759	9.87533	18	2.27421	39	4.94178	3.60799	52	5.66289	58	6.50481	6.08385	74	8.32449	92	10.6051	9.46481	61	7.45476	39	4.77592	6.11534	30	3.83943	24	2.8441	3.34176	0.0929541	0.274016
Mycth_2108524		27	0.528126	31	0.629279	0.578702	16	0.339633	27	0.574798	0.457216	37	0.67697	15	0.282638	0.479804	36	0.680396	41	0.794045	0.73722	24	0.492775	12	0.246892	0.369833	40	0.860079	28	0.557473	0.708776	0.324139	0.147709
Mycth_2108584		471	49.4196	458	49.8714	49.6455	619	70.4832	504	57.5555	64.0194	211	20.7088	393	39.7225	30.2157	308	31.2259	339	35.2181	33.222	179	19.7149	134	14.7889	17.2519	298	34.3716	246	26.2728	30.3222	0.427135	0.00201091
Mycth_2108644		42	4.79133	26	3.07814	3.93474	17	2.10462	18	2.2349	2.16976	3	0.320127	10	1.09894	0.709532	41	4.51935	46	5.1958	4.85758	60	7.18492	31	3.71981	5.45237	82	10.2831	108	12.5407	11.4119	0.000180062	0.015765
Mycth_2108695		14	0.803951	24	1.43028	1.11712	13	0.810143	8	0.499999	0.655071	11	0.590865	11	0.6085	0.599682	6	0.332919	9	0.511719	0.422319	10	0.602789	7	0.422816	0.512803	12	0.757509	9	0.526062	0.641785	0.772026	0.690534
Mycth_2108717		24	2.10282	17	1.54578	1.8243	7	0.665589	5	0.476804	0.571197	3	0.245871	14	1.18164	0.713756	16	1.35456	8	0.694015	1.02429	5	0.45986	7	0.645122	0.552491	3	0.288947	4	0.356734	0.32284	0.620369	0.735348
Mycth_2108831		212	20.8297	192	19.5775	20.2036	109	11.6223	100	10.6936	11.1579	133	12.2234	133	12.5882	12.4058	162	15.3797	145	14.106	14.7428	134	13.8202	158	16.3289	15.0746	118	12.7448	140	14.0013	13.3731	0.279844	0.971665
Mycth_2108940		8	0.653762	1	0.0848082	0.369285	3	0.266053	1	0.0889422	0.177498	1	0.0764406	1	0.078722	0.0775813	2	0.157923	4	0.323651	0.240787	1	0.0857815	2	0.171914	0.128848	1	0.0898328	1	0.0831807	0.0865067	0.528703	0.906358
Mycth_2109000		267	10.7545	172	7.18981	8.97218	49	2.14187	31	1.359	1.75044	128	4.82264	118	4.57856	4.7006	54	2.10165	75	2.99109	2.54637	84	3.5516	88	3.72834	3.63997	106	4.69344	115	4.71489	4.70416	0.0495176	0.138484
Mycth_2109027	Putative transporter in the major facilitator superfamily (DHA1 family) of multidrug resistance transporters; mutations in membrane-spanning domains permit cation and histidinol uptake	26	0.675754	27	0.728262	0.702008	44	1.24104	127	3.5925	2.41677	22	0.53485	31	0.776146	0.655498	66	1.65747	53	1.36389	1.51068	84	2.2917	40	1.09352	1.69261	22	0.628555	41	1.08466	0.856605	0.0157072	0.242155
Mycth_2109081		0	0	1	0.0750643	0.0375322	0	0	0	0	0	0	0	0	0	0	0	0	1	0.0716165	0.0358082	2	0.151851	0	0	0.0759257	1	0.0795115	0	0	0.0397558	0.816047	0.868864
Mycth_2109123		13	1.45376	13	1.50869	1.48123	1	0.121357	0	0	0.0606787	3	0.313809	8	0.861799	0.587804	45	4.86237	29	3.21096	4.03666	3	0.352156	3	0.352877	0.352516	14	1.72101	12	1.36591	1.54346	0.000549421	0.0627203
Mycth_2109142		4	0.193707	14	0.703594	0.448651	9	0.472983	10	0.527065	0.500024	13	0.588876	6	0.2799	0.434388	12	0.561504	5	0.239742	0.400623	6	0.305001	11	0.560314	0.432657	9	0.479108	4	0.197169	0.338139	0.995549	0.9052
Mycth_2109153	Serine/threonine protein kinase that regulates cellular morphogenesis, septin behavior, and cytokinesis; required for the regulation of other kinases; forms part of the bud neck ring	409	24.5658	287	17.8894	21.2276	75	4.8886	62	4.053	4.4708	139	7.80937	87	5.03376	6.42156	30	1.74106	45	2.67613	2.20859	135	8.51146	138	8.71843	8.61495	56	3.69743	72	4.40182	4.04962	0.00168587	0.0159054
Mycth_2109166		131	10.5532	151	12.624	11.5886	95	8.30522	103	9.0308	8.66801	208	15.6736	159	12.3388	14.0062	44	3.42491	141	11.2465	7.33571	80	6.76495	108	9.15139	7.95817	75	6.64166	74	6.06785	6.35476	0.0708872	0.768618
Mycth_2109169		9	0.501575	7	0.404855	0.453215	2	0.12096	0	0	0.0604798	0	0	1	0.0536858	0.0268429	0	0	0	0	0	4	0.234001	1	0.05862	0.14631	1	0.061263	0	0	0.0306315	0.852292	0.524072
Mycth_2109170		0	0	0	0	0	0	0	3	0.332335	0.166167	0	0	0	0	0	0	0	0	0	0	0	0	0	0	0	1	0.111888	1	0.103602	0.107745	NA	0.625005
Mycth_2109230		6	0.401523	10	0.694493	0.548008	3	0.21787	3	0.218504	0.218187	2	0.125194	12	0.773583	0.449388	11	0.711275	11	0.728853	0.720064	12	0.842955	7	0.492731	0.667843	10	0.735638	25	1.70291	1.21927	0.559162	0.323755
Mycth_2109239		327	29.2541	300	27.8528	28.5535	219	21.2618	150	14.6052	17.9335	168	14.0586	145	12.4961	13.2774	56	4.84076	52	4.60607	4.72341	131	12.302	140	13.1741	12.738	25	2.45858	29	2.64077	2.54967	0.000123562	2.02149e-07
Mycth_2109422		75	3.74952	90	4.66944	4.20948	7	0.379778	1	0.0544117	0.217095	14	0.654691	18	0.866868	0.76078	52	2.5119	54	2.67298	2.59244	19	0.997084	38	1.99825	1.49767	72	3.95687	64	3.25677	3.60682	0.00169637	0.00798614
Mycth_2109468		301	7.72862	205	5.46257	6.5956	53	1.47682	78	2.17976	1.82829	146	3.50657	142	3.51228	3.50943	87	2.15844	116	2.94904	2.55374	56	1.50934	81	2.18762	1.84848	119	3.35882	112	2.92716	3.14299	0.350556	0.0156217
Mycth_2109594		301	16.7749	306	17.6979	17.2364	376	22.7404	382	23.1705	22.9554	615	32.0599	530	28.4535	30.2567	644	34.6789	467	25.769	30.2239	356	20.8261	376	22.0411	21.4336	194	11.885	188	10.6646	11.2748	0.672335	0.00256145
Mycth_2109614		97	3.45658	119	4.40078	3.92868	255	9.86125	198	7.67924	8.77024	187	6.23319	195	6.69384	6.46352	868	29.8868	811	28.6143	29.2506	434	16.2341	371	13.906	15.07	1726	67.6115	2039	73.9579	70.7847	9.02838e-35	8.20814e-33
Mycth_2109689		51	3.04172	64	3.96129	3.5015	73	4.72485	148	9.60701	7.16593	15	0.836823	9	0.517079	0.676951	27	1.55596	8	0.472418	1.01419	25	1.56514	33	2.07021	1.81767	29	1.9013	29	1.76051	1.83091	0.528973	0.79089
Mycth_2109705		132	6.37418	100	5.0114	5.69279	34	1.78175	27	1.41903	1.60039	24	1.08407	42	1.95374	1.5189	45	2.09966	45	2.15155	2.1256	32	1.62205	29	1.47299	1.54752	262	13.9077	248	12.1897	13.0487	0.33706	4.5143e-22
Mycth_2109793	Component of the ESCRT-II complex, which is involved in ubiquitin-dependent sorting of proteins into the endosome; appears to be functionally related to SNF7; involved in glucose derepression	710	45.7138	525	35.0798	40.3968	422	29.4862	376	26.3485	27.9173	615	37.0389	613	38.0203	37.5296	646	40.189	763	48.6409	44.4149	652	44.0657	507	34.336	39.2008	981	69.4326	935	61.2764	65.3545	0.0653447	0.000112853
Mycth_2109943		11	0.613036	10	0.578364	0.5957	10	0.604798	8	0.485245	0.545022	17	0.88621	20	1.07372	0.979963	22	1.18468	18	0.993238	1.08896	6	0.351001	6	0.35172	0.35136	16	0.980208	26	1.47489	1.22755	0.779127	0.0373425
Mycth_2109950		371	15.1956	378	16.0674	15.6315	330	14.6682	339	15.112	14.8901	482	18.4666	438	17.2817	17.8741	318	12.5851	281	11.3956	11.9904	348	14.9619	374	16.1127	15.5373	903	40.6572	870	36.2708	38.464	0.0393363	9.65671e-15
Mycth_2109970	Delta 1-pyrroline-5-carboxylate reductase, catalyzes the last step in proline biosynthesis	1229	62.1736	1290	67.7254	64.9495	629	34.532	645	35.5134	35.0227	932	44.1026	1021	49.756	46.9293	1369	66.918	1408	70.5252	68.7216	1634	86.77	1659	88.278	87.524	2319	128.961	2500	128.732	128.847	1.17767e-05	5.94999e-06
Mycth_2110132		55	3.43706	60	3.8912	3.66413	14	0.949444	9	0.612132	0.780788	22	1.286	31	1.86617	1.57609	12	0.724588	19	1.17562	0.950102	28	1.83673	37	2.43208	2.13441	26	1.78609	20	1.27217	1.52913	0.481913	0.693224
Mycth_2110233		293	9.37921	255	8.47124	8.92523	137	4.75922	113	3.93691	4.34807	159	4.76091	180	5.55057	5.15574	313	9.68119	338	10.7128	10.197	190	6.38434	129	4.34351	5.36392	202	7.10812	193	6.28852	6.69832	5.00537e-06	0.1749
Mycth_2110320		29	2.66452	8	0.762816	1.71367	6	0.59826	4	0.4	0.49913	11	0.945384	19	1.68167	1.31353	12	1.06534	8	0.727778	0.896559	7	0.675123	6	0.579863	0.627493	8	0.808009	6	0.561132	0.684571	0.721953	0.839616
Mycth_2110369		8	0.697347	8	0.723697	0.710522	1	0.0945966	2	0.189743	0.14217	2	0.163073	4	0.33588	0.249477	3	0.252677	6	0.517842	0.38526	2	0.183001	8	0.733501	0.458251	10	0.958216	12	1.06471	1.01146	0.723237	0.314262
Mycth_2110542		0	0	0	0	0	2	0.130363	1	0.065371	0.0978669	1	0.0561825	4	0.231437	0.14381	0	0	4	0.237878	0.118939	1	0.0630479	0	0	0.0315239	8	0.528204	7	0.427954	0.478079	0.957816	0.0658673
Mycth_2110543		1	0.124984	1	0.129707	0.127345	1	0.135635	0	0	0.0678174	1	0.116909	0	0	0.0584546	3	0.362294	0	0	0.181147	0	0	2	0.262928	0.131464	2	0.274783	3	0.381652	0.328218	0.69403	0.60518
Mycth_2110559		98	2.53159	101	2.70768	2.61963	48	1.34563	60	1.68693	1.51628	103	2.48885	95	2.36405	2.42645	42	1.04834	24	0.613856	0.831098	50	1.35582	81	2.20092	1.77837	83	2.35695	51	1.341	1.84898	0.00243248	0.689386
Mycth_2110569		0	0	0	0	0	0	0	0	0	0	0	0	0	0	0	0	0	0	0	0	0	0	0	0	0	0	0	0	0	0	NA	NA
Mycth_2110630		11	1.05636	8	0.797293	0.926828	9	0.937949	9	0.940677	0.939313	14	1.2576	13	1.20262	1.23011	6	0.556746	5	0.47542	0.516083	9	0.907248	20	2.02024	1.46374	6	0.633397	4	0.390996	0.512197	0.361882	0.278501
Mycth_2110635		22	1.57786	22	1.63748	1.60767	4	0.311331	4	0.312236	0.311783	12	0.805045	23	1.58905	1.19705	5	0.346498	10	0.710121	0.528309	12	0.90342	11	0.829832	0.866626	4	0.315362	7	0.511017	0.41319	0.345429	0.490326
[truncated: 7,778 more rows]

## Sheet: Table S3
Table S3. Transcriptional profile of genes involved in metabolic pathway in M. thermophila.
[truncated: 54 more rows]

## Sheet: Table S4
Table S4. Genes showing significantly differential transcriptional levels in strain ∆galK on galactose compared to the wild-type strain
[truncated: 1,357 more rows]

[truncated: 3 more sheets: Table S5, Table S6, Table S7]
